# Supplementary material for: Time series modeling of cell cycle exit identifies Brd4 dependent regulation of cerebellar neurogenesis
Source: Nat Commun. 2019 Jul 10;10:3028. doi: 10.1038/s41467-019-10799-5 (PMC6620341; doi:10.1038/s41467-019-10799-5)
Supplement: Supplementary file 5 — Supplemental Data 1 [file 41467_2019_10799_MOESM5_ESM.xlsx]

## Sheet: Profile47
Category	Term	Count	%	PValue	Genes	List Total	Pop Hits	Pop Total	Fold Enrichment	Bonferroni	Benjamini	FDR
GOTERM_BP_5	GO:1903047~mitotic cell cycle process	84	22.9508	2.19924e-42	KIF23, STIL, EDN3, SLFN9, DBF4, BORA, IQGAP3, AURKA, FAM83D, CCNE1, KIF2C, NDE1, CDKN2C, INCENP, CDCA2, MASTL, CCNA2, CDCA5, TOP2A, CDC6, CDK1, KIF11, ANP32B, GEN1, DSN1, LIG1, SGOL1, POLE, SKP2, NUSAP1, MBD4, TOPBP1, ESPL1, CDK2, NCAPD3, PRKCQ, MAD2L1, DSCC1, CKS1B, LMNB1, TICRR, NEK2, FOXM1, CHEK1, SPC24, RPA2, SPC25, NCAPH, VRK1, NCAPG2, NCAPG, CENPA, KIF4, BUB1, SKA3, FBXO5, SKA2, SKA1, ERCC6…	332	702	17152	6.18186	5.4541e-39	5.4541e-39	3.87613e-39
GOTERM_BP_5	GO:0006259~DNA metabolic process	87	23.7705	4.56567e-37	XRCC2, FIGNL1, DBF4, GJA1, DEK, GLI2, MCM10, GLI1, PRIM1, CCNE1, MCM8, DDX11, PRIM2, H2AFX, TOP2A, CDCA5, CDC6, CDK1, MMS22L, GEN1, DTL, LIG1, NEIL3, POLE, MBD4, TOPBP1, MCM2, MCM3, MCM4, MCM5, CDK2, ESCO2, MCM6, PRKCQ, RFC3, UHRF1, RIF1, JUN, RRM2, RRM1, DSCC1, HIST1H4N, HMGB2, TICRR, NEK2, FOXM1, PCNA-PS2, CHEK1, POLA2, TK1, RPA2, CHD1L, POLE2, HIST1H4B, MDC1, HIST1H4F, HIST1H4C, PALB2, HIST1H4…	332	891	17152	5.0445	1.13229e-33	5.66143e-34	8.04695e-34
GOTERM_BP_5	GO:0071103~DNA conformation change	48	13.1148	1.19035e-36	HIST1H4N, HMGB2, HIST1H2BP, NCAPH, HIST1H2BM, HIST1H2BN, DDX11, HIST1H2BK, CENPA, HJURP, NCAPG, NCAPG2, HIST1H4B, HIST1H2BJ, HIST1H4F, HIST1H4C, HIST3H2BA, HIST1H4J, TOP2A, CDCA5, HIST1H4H, RECQL4, HIST1H2BB, CDK1, HIST1H2BC, HIST1H1D, ANP32B, HIST1H2BE, HIST1H2BF, HIST1H1B, NASP, HIST1H2BG, HIST1H1A, HIST1H2BH, NUSAP1, MCM2, MCM4, NCAPD3, MCM6, CCNB1, HIST2H2BB, HIST1H3B, HIST1H3C, HIST1H3D, HIS…	332	210	17152	11.8086	2.95206e-33	9.84019e-34	2.09797e-33
GOTERM_BP_5	GO:0000280~nuclear division	68	18.5792	1.67504e-33	KIF23, STIL, EDN3, XRCC2, BORA, AURKA, FAM83D, CCNE1, KIF2C, NDE1, INCENP, CDCA2, MASTL, CCNA2, TOP2A, CDCA5, CDC6, CDK1, KIF11, GEN1, DSN1, SGOL1, NUSAP1, TOPBP1, ESPL1, CDK2, NCAPD3, MAD2L1, DSCC1, NEK2, CHEK1, SPC24, SPC25, NCAPH, VRK1, NCAPG, CENPA, NCAPG2, KIF4, BUB1, SKA3, FBXO5, SKA2, SKA1, TRIP13, ERCC6L, KIFC5B, CENPN, MKI67, CEP192, PSRC1, NUF2, KIF18A, BRIP1, CENPE, SPDL1, IGF2, BIRC5,…	332	576	17152	6.09906	4.15409e-30	1.03852e-30	2.95224e-30
GOTERM_BP_5	GO:0007067~mitotic nuclear division	58	15.847	3.89505e-32	KIF23, STIL, EDN3, BORA, AURKA, FAM83D, KIF2C, NDE1, INCENP, CDCA2, MASTL, CDCA5, CCNA2, CDC6, CDK1, KIF11, GEN1, DSN1, SGOL1, NUSAP1, ESPL1, NCAPD3, CDK2, MAD2L1, DSCC1, NEK2, CHEK1, SPC24, SPC25, NCAPH, VRK1, NCAPG, CENPA, NCAPG2, KIF4, BUB1, SKA3, FBXO5, SKA2, SKA1, ERCC6L, KIFC5B, CENPN, CEP192, PSRC1, KIF18A, NUF2, CENPE, SPDL1, BIRC5, IGF2, PMF1, GSG2, CCNB1, PLK1, KNL1, KIF20B, MIS18BP1	332	418	17152	7.1685	9.65973e-29	1.93195e-29	6.865e-29
GOTERM_BP_5	GO:0006260~DNA replication	46	12.5683	1.43061e-30	TICRR, DBF4, PCNA-PS2, POLA2, GLI2, MCM10, GLI1, PRIM1, RPA2, CCNE1, MCM8, DDX11, POLE2, PRIM2, TOP2A, FEN1, RECQL4, GINS1, CDC6, CDK1, MMS22L, DTL, GINS3, LIG1, NASP, GMNN, POLE, FAM111A, TOPBP1, ATAD5, MCM2, MCM3, MCM4, 2810417H13RIK, BRCA1, MCM5, CDK2, MCM6, SLBP, DNA2, RFC3, RRM2, JUN, RRM1, PCNA, DSCC1	332	252	17152	9.43048	3.5479e-27	5.91317e-28	2.52143e-27
GOTERM_BP_5	GO:0006334~nucleosome assembly	34	9.28962	1.64511e-29	HIST1H4N, HIST1H2BP, HIST1H2BM, HIST1H2BN, HIST1H2BK, CENPA, HJURP, HIST1H4B, HIST1H2BJ, HIST1H4F, HIST1H4C, HIST3H2BA, HIST1H4J, HIST1H4H, HIST1H2BB, HIST1H2BC, HIST1H1D, HIST1H2BE, ANP32B, HIST1H2BF, HIST1H1B, HIST1H2BG, NASP, HIST1H1A, HIST1H2BH, MCM2, HIST2H2BB, HIST1H3B, HIST1H3C, HIST1H3D, HIST1H3E, HIST1H3F, HIST1H3G, HIST1H3I	332	117	17152	15.0131	4.07987e-26	5.82839e-27	2.89949e-26
GOTERM_BP_5	GO:0031497~chromatin assembly	34	9.28962	3.62824e-27	HIST1H4N, HIST1H2BP, HIST1H2BM, HIST1H2BN, HIST1H2BK, CENPA, HJURP, HIST1H4B, HIST1H2BJ, HIST1H4F, HIST1H4C, HIST3H2BA, HIST1H4J, HIST1H4H, HIST1H2BB, HIST1H2BC, HIST1H1D, HIST1H2BE, ANP32B, HIST1H2BF, HIST1H1B, HIST1H2BG, NASP, HIST1H1A, HIST1H2BH, MCM2, HIST2H2BB, HIST1H3B, HIST1H3C, HIST1H3D, HIST1H3E, HIST1H3F, HIST1H3G, HIST1H3I	332	136	17152	12.9157	8.99804e-24	1.12476e-24	6.39475e-24
GOTERM_BP_5	GO:0065004~protein-DNA complex assembly	37	10.1093	1.15643e-26	HIST1H4N, XRCC2, HIST1H2BP, HIST1H2BM, HIST1H2BN, HIST1H2BK, CENPA, HJURP, HIST1H4B, HIST1H2BJ, HIST1H4F, HIST1H4C, HIST3H2BA, HIST1H4J, HIST1H4H, HIST1H2BB, CENPN, HIST1H2BC, HIST1H1D, ANP32B, HIST1H2BE, HIST1H2BF, HIST1H1B, NASP, HIST1H2BG, HIST1H1A, HIST1H2BH, MCM2, CENPI, HIST2H2BB, HIST1H3B, HIST1H3C, HIST1H3D, HIST1H3E, HIST1H3F, HIST1H3G, HIST1H3I	332	177	17152	10.7995	2.86795e-23	3.18661e-24	2.0382e-23
GOTERM_BP_5	GO:0034728~nucleosome organization	34	9.28962	2.10574e-26	HIST1H4N, HIST1H2BP, HIST1H2BM, HIST1H2BN, HIST1H2BK, CENPA, HJURP, HIST1H4B, HIST1H2BJ, HIST1H4F, HIST1H4C, HIST3H2BA, HIST1H4J, HIST1H4H, HIST1H2BB, HIST1H2BC, HIST1H1D, HIST1H2BE, ANP32B, HIST1H2BF, HIST1H1B, HIST1H2BG, NASP, HIST1H1A, HIST1H2BH, MCM2, HIST2H2BB, HIST1H3B, HIST1H3C, HIST1H3D, HIST1H3E, HIST1H3F, HIST1H3G, HIST1H3I	332	143	17152	12.2834	5.22224e-23	5.22224e-24	3.71136e-23
GOTERM_BP_5	GO:0006333~chromatin assembly or disassembly	35	9.56284	4.29882e-26	HIST1H4N, HIST1H2BP, HIST1H2BM, HIST1H2BN, HIST1H2BK, CENPA, HJURP, HIST1H4B, HIST1H2BJ, HIST1H4F, HIST1H4C, HIST3H2BA, HIST1H4J, HIST1H4H, HIST1H2BB, HIST1H2BC, HIST1H1D, HIST1H2BE, ANP32B, HIST1H2BF, HIST1H1B, HIST1H2BG, NASP, HIST1H1A, HIST1H2BH, MCM2, SUV39H2, HIST2H2BB, HIST1H3B, HIST1H3C, HIST1H3D, HIST1H3E, HIST1H3F, HIST1H3G, HIST1H3I	332	158	17152	11.4443	1.06611e-22	9.69188e-24	7.57663e-23
GOTERM_BP_5	GO:0098813~nuclear chromosome segregation	40	10.929	2.81831e-25	KIF23, STIL, NEK2, FAM83D, CCNE1, KIF2C, NCAPH, DDX11, CENPA, NCAPG, KIF4, BUB1, CDCA5, TOP2A, FEN1, TRIP13, RECQL4, KIFC5B, CDC6, GEN1, CEP192, DSN1, SGOL1, PSRC1, KIF18A, NUF2, BRIP1, NUSAP1, CENPF, CENPE, ESPL1, SPDL1, GSG2, NCAPD3, CCNB1, SGOL2A, MAD2L1, PLK1, KNL1, DSCC1	332	236	17152	8.75638	6.98942e-22	5.82452e-23	4.96726e-22
GOTERM_BP_5	GO:0010564~regulation of cell cycle process	53	14.4809	4.75846e-23	KIF23, STIL, EDN3, DBF4, SLFN9, BORA, AURKA, FAM83D, DDX11, WDR76, CDCA5, CCNA2, CDK1, CDC6, KIF11, ANP32B, GEN1, NUSAP1, TOPBP1, MBD4, ESPL1, ECT2, PRKCQ, MAD2L1, MDM1, LMNB1, NEK2, TICRR, FOXM1, CHEK1, RPA2, BUB1, FBXO5, FEN1, KIFC5B, RECQL4, MKI67, CEP192, PSRC1, CENPF, BIRC5, IGF2, ATAD5, CENPE, CENPJ, GSG2, BRCA1, CCNB1, SGOL2A, PLK4, SFRP1, PLK1, KIF20B	332	516	17152	5.30644	1.1801e-19	9.07767e-21	8.38674e-20
GOTERM_BP_5	GO:0000819~sister chromatid segregation	32	8.74317	3.58107e-22	KIF23, STIL, NEK2, KIF2C, NCAPH, DDX11, NCAPG, CENPA, KIF4, BUB1, CDCA5, TOP2A, FEN1, RECQL4, KIFC5B, CDC6, GEN1, CEP192, DSN1, PSRC1, KIF18A, NUSAP1, ESPL1, SPDL1, CENPE, GSG2, NCAPD3, CCNB1, SGOL2A, MAD2L1, PLK1, DSCC1	332	163	17152	10.1424	8.88105e-19	6.34361e-20	6.31161e-19
GOTERM_BP_5	GO:0006325~chromatin organization	61	16.6667	1.04593e-21	DEK, HIST1H2BP, HIST1H2BM, HIST1H2BN, DDX11, HIST1H2BK, HIST2H2AC, HIST1H2BJ, H2AFX, HIST3H2BA, HIST1H1D, ANP32B, HIST1H1B, HIST1H1A, RBL1, MCM2, UHRF1, HIST2H2BB, HIST1H2AB, HIST1H4N, HIST1H2AC, HIST1H2AF, HIST1H2AG, HIST1H2AE, CHEK1, VRK1, CHD1L, HIST1H4B, HJURP, CENPA, HIST1H4F, HIST1H4C, WDHD1, HIST1H4J, HIST1H4H, SREBF1, HIST1H2BB, HIST1H2BC, HIST1H2BE, HIST1H2BF, NASP, HIST1H2BG, HIST1H2BH,…	332	739	17152	4.26444	2.5939e-18	1.72927e-19	1.84344e-18
GOTERM_BP_5	GO:0000070~mitotic sister chromatid segregation	27	7.37705	6.38379e-19	KIF23, STIL, NEK2, KIF2C, NCAPH, NCAPG, CENPA, KIF4, BUB1, CDCA5, KIFC5B, CDC6, GEN1, CEP192, DSN1, PSRC1, KIF18A, NUSAP1, ESPL1, SPDL1, CENPE, GSG2, NCAPD3, CCNB1, MAD2L1, PLK1, DSCC1	332	135	17152	10.3325	1.58318e-15	9.89488e-17	1.12514e-15
GOTERM_BP_5	GO:0006342~chromatin silencing	27	7.37705	5.88389e-18	HIST1H2AB, HIST1H4N, HIST1H2AC, HIST1H2AF, HIST1H2AG, HIST1H2AE, HIST1H4B, HIST2H2AC, HIST1H4F, H2AFX, HIST1H4C, HIST1H4J, HIST1H4H, ATAD2, HIST1H2AP, UHRF1, HIST1H3B, HIST1H2AH, HIST1H3C, HIST1H2AK, HIST1H3D, HIST1H3E, HIST1H3F, HIST1H3G, HIST1H2AL, HIST1H2AN, HIST1H3I	332	147	17152	9.48906	1.45921e-14	8.58356e-16	1.03703e-14
GOTERM_BP_5	GO:0000226~microtubule cytoskeleton organization	43	11.7486	1.07558e-17	GAS2L3, KIF23, STIL, HAUS6, XRCC2, PRC1, NEK2, FIGNL1, AURKA, CHEK1, KIF2C, NDE1, SLC16A1, CENPA, DNAAF2, KIF4, FBXO5, SKA3, SKA2, SKA1, CNTLN, TUBA1B, CKAP2, KIFC5B, KIF11, NIN, GEN1, CEP192, CEP135, SGOL1, PSRC1, KIF18A, NUSAP1, SPDL1, BIRC5, CENPJ, CEP152, 2810417H13RIK, BRCA1, CDK2, PLK4, PLK1, MDM1	332	445	17152	4.99212	2.66745e-14	1.48192e-15	1.89571e-14
GOTERM_BP_5	GO:0045814~negative regulation of gene expression, epigenetic	27	7.37705	1.64732e-17	HIST1H2AB, HIST1H4N, HIST1H2AC, HIST1H2AF, HIST1H2AG, HIST1H2AE, HIST1H4B, HIST2H2AC, HIST1H4F, H2AFX, HIST1H4C, HIST1H4J, HIST1H4H, ATAD2, HIST1H2AP, UHRF1, HIST1H3B, HIST1H2AH, HIST1H3C, HIST1H2AK, HIST1H3D, HIST1H3E, HIST1H3F, HIST1H3G, HIST1H2AL, HIST1H2AN, HIST1H3I	332	153	17152	9.11694	4.08534e-14	2.15018e-15	2.90338e-14
GOTERM_BP_5	GO:0044770~cell cycle phase transition	38	10.3825	2.69641e-17	CKS1B, STIL, LMNB1, TICRR, DBF4, SLFN9, FOXM1, IQGAP3, CHEK1, FAM83D, RPA2, CCNE1, CDKN2C, BUB1, MASTL, CDCA5, CCNA2, CDC6, CDK1, ANP32B, GEN1, CEP192, POLE, SKP2, CENPF, CENPE, TOPBP1, MBD4, ATAD5, BIRC5, GSG2, CDK2, CCNB1, PRKCQ, MAD2L1, PLK1, CKS2, TCF19	332	350	17152	5.60909	6.6871e-14	3.34355e-15	4.7524e-14
GOTERM_BP_5	GO:0007346~regulation of mitotic cell cycle	41	11.2022	4.96692e-17	CKS1B, EDN3, STIL, LMNB1, NEK2, TICRR, DBF4, SLFN9, BORA, CHEK1, RPA2, BUB1, FBXO5, CDCA5, CCNA2, TOP2A, CDC6, CDK1, KIF11, MKI67, ANP32B, GEN1, CEP192, PSRC1, PIM1, NUSAP1, CENPF, CENPE, TOPBP1, IGF2, ESPL1, MBD4, ATAD5, BIRC5, GSG2, CCNB1, PRKCQ, MAD2L1, PLK1, KIF20B, CKS2	332	420	17152	5.04326	1.2318e-13	5.86569e-15	8.75415e-14
GOTERM_BP_5	GO:0044772~mitotic cell cycle phase transition	36	9.83607	5.25825e-17	CKS1B, STIL, LMNB1, TICRR, DBF4, SLFN9, FOXM1, IQGAP3, CHEK1, RPA2, CCNE1, CDKN2C, BUB1, MASTL, CDCA5, CCNA2, CDC6, CDK1, ANP32B, GEN1, CEP192, POLE, SKP2, CENPF, CENPE, TOPBP1, MBD4, BIRC5, GSG2, CDK2, CCNB1, PRKCQ, MAD2L1, PLK1, CKS2, TCF19	332	317	17152	5.86705	1.30404e-13	5.92748e-15	9.26762e-14
GOTERM_BP_5	GO:0051297~centrosome organization	23	6.28415	6.30545e-17	KIFC5B, STIL, HAUS6, KIF11, XRCC2, GEN1, CEP192, CEP135, NEK2, SGOL1, CHEK1, AURKA, CENPJ, 2810417H13RIK, CEP152, BRCA1, CDK2, NDE1, PLK4, SLC16A1, PLK1, CNTLN, MDM1	332	106	17152	11.2098	2.75335e-13	1.19904e-14	1.9984e-13
GOTERM_BP_5	GO:0031023~microtubule organizing center organization	23	6.28415	3.91003e-16	KIFC5B, STIL, HAUS6, KIF11, XRCC2, GEN1, CEP192, CEP135, NEK2, SGOL1, CHEK1, AURKA, CENPJ, 2810417H13RIK, CEP152, BRCA1, CDK2, NDE1, PLK4, SLC16A1, PLK1, CNTLN, MDM1	332	115	17152	10.3325	1.10134e-12	4.58522e-14	7.77156e-13
GOTERM_BP_5	GO:0006281~DNA repair	38	10.3825	1.90589e-14	XRCC2, TICRR, FIGNL1, FOXM1, DEK, CHEK1, RPA2, MCM8, CHD1L, DDX11, POLE2, MDC1, H2AFX, PALB2, CDCA5, FEN1, TRIP13, RECQL4, EXO1, MMS22L, RAD51AP1, GEN1, DTL, NEIL3, LIG1, POLE, BRIP1, TOPBP1, MBD4, 2810417H13RIK, BRCA1, ESCO2, CDK2, DNA2, UHRF1, RIF1, PCNA, BARD1	332	427	17152	4.59761	4.73577e-11	1.89426e-12	3.36509e-11
GOTERM_BP_5	GO:0032776~DNA methylation on cytosine	14	3.82514	4.10436e-14	HIST1H4N, UHRF1, HIST1H4B, HIST1H3B, HIST1H3C, HIST1H4F, HIST1H3D, HIST1H4C, HIST1H3E, HIST1H3F, HIST1H3G, HIST1H4J, HIST1H4H, HIST1H3I	332	35	17152	20.6651	1.01874e-10	3.9182e-12	7.23976e-11
GOTERM_BP_5	GO:0000075~cell cycle checkpoint	25	6.8306	1.45048e-13	STIL, TICRR, CHEK1, AURKA, RPA2, WDR76, BUB1, H2AFX, TOP2A, CDK1, GEN1, DTL, CEP192, MBD4, BIRC5, SPDL1, TOPBP1, CENPE, GSG2, BRCA1, CCNB1, DNA2, MAD2L1, KNL1, PLK1	332	184	17152	7.01938	3.59588e-10	1.33181e-11	2.55551e-10
GOTERM_BP_5	GO:0007088~regulation of mitotic nuclear division	22	6.01093	2.6907e-13	STIL, EDN3, CDC6, KIF11, MKI67, GEN1, CEP192, NEK2, BORA, NUSAP1, CHEK1, CENPE, ESPL1, BIRC5, IGF2, CCNB1, MAD2L1, PLK1, KIF20B, BUB1, FBXO5, CDCA5	332	139	17152	8.17682	6.67413e-10	2.38362e-11	4.74321e-10
GOTERM_BP_5	GO:0040029~regulation of gene expression, epigenetic	31	8.46995	3.19538e-13	HIST1H2AB, HIST1H4N, HIST1H2AC, HIST1H2AF, HIST1H2AG, XIST, HIST1H2AE, CHEK1, HIST1H4B, HIST2H2AC, HIST1H4F, H2AFX, HIST1H4C, HIST1H4J, HIST1H4H, ATAD2, BRCA1, HIST1H2AP, UHRF1, HIST1H3B, HIST1H3C, HIST1H2AH, HIST1H3D, HIST1H2AK, HIST1H3E, KLF2, HIST1H3F, HIST1H3G, HIST1H2AL, HIST1H2AN, HIST1H3I	332	308	17152	5.19981	7.92415e-10	2.73247e-11	5.63161e-10
GOTERM_BP_5	GO:0045815~positive regulation of gene expression, epigenetic	15	4.09836	6.90069e-13	HIST1H4N, ATAD2, CHEK1, HIST1H4B, HIST1H3B, HIST1H4F, HIST1H3C, HIST1H4C, HIST1H3D, HIST1H3E, HIST1H3F, HIST1H4J, HIST1H3G, HIST1H3I, HIST1H4H	332	52	17152	14.9027	1.71148e-09	5.70495e-11	1.21633e-09
GOTERM_BP_5	GO:0051783~regulation of nuclear division	23	6.28415	1.60946e-12	STIL, EDN3, CDC6, KIF11, MKI67, GEN1, CEP192, NEK2, BORA, NUSAP1, CHEK1, CENPE, ESPL1, BIRC5, IGF2, CCNB1, SGOL2A, MAD2L1, PLK1, KIF20B, BUB1, FBXO5, CDCA5	332	169	17152	7.03101	3.99154e-09	1.28759e-10	2.83671e-09
GOTERM_BP_5	GO:1901990~regulation of mitotic cell cycle phase transition	26	7.10383	1.94726e-12	STIL, LMNB1, TICRR, SLFN9, DBF4, CHEK1, RPA2, BUB1, CDCA5, CCNA2, CDK1, CDC6, ANP32B, GEN1, CEP192, CENPF, ATAD5, MBD4, BIRC5, TOPBP1, CENPE, GSG2, CCNB1, PRKCQ, MAD2L1, PLK1	332	226	17152	5.94349	4.82911e-09	1.5091e-10	3.43195e-09
GOTERM_BP_5	GO:0045787~positive regulation of cell cycle	30	8.19672	2.0576e-12	KIF23, CDC6, CKS1B, STIL, EDN3, CDK1, ANP32B, LMNB1, GEN1, DBF4, PSRC1, NUSAP1, CENPF, CENPE, BIRC5, ESPL1, IGF2, ECT2, BRCA1, CCNB1, FAM83D, SGOL2A, PLK4, MAD2L1, DDX11, CKS2, KIF20B, FBXO5, CDCA5, FEN1	332	309	17152	5.01579	5.10279e-09	1.5463e-10	3.62647e-09
GOTERM_BP_5	GO:1901987~regulation of cell cycle phase transition	27	7.37705	3.17144e-12	STIL, LMNB1, TICRR, DBF4, SLFN9, CHEK1, FAM83D, RPA2, BUB1, CDCA5, CCNA2, CDK1, CDC6, ANP32B, GEN1, CEP192, CENPF, ATAD5, MBD4, BIRC5, TOPBP1, CENPE, GSG2, CCNB1, PRKCQ, MAD2L1, PLK1	332	251	17152	5.55734	7.86523e-09	2.3133e-10	5.58967e-09
GOTERM_BP_5	GO:0007098~centrosome cycle	16	4.37158	9.11911e-12	KIFC5B, STIL, KIF11, GEN1, CEP192, CEP135, NEK2, CHEK1, AURKA, CEP152, CENPJ, CDK2, BRCA1, PLK4, NDE1, MDM1	332	74	17152	11.1703	2.26155e-08	6.46157e-10	1.60724e-08
GOTERM_BP_5	GO:0016458~gene silencing	28	7.65027	1.25766e-11	HIST1H2AB, HIST1H4N, HIST1H2AC, HIST1H2AF, HIST1H2AG, HIST1H2AE, HIST1H4B, HIST2H2AC, HIST1H4F, H2AFX, HIST1H4C, PABPC1, HIST1H4J, HIST1H4H, ATAD2, HIST1H2AP, UHRF1, HIST1H3B, HIST1H2AH, HIST1H3C, HIST1H3D, HIST1H2AK, HIST1H3E, HIST1H3F, HIST1H3G, HIST1H2AL, HIST1H2AN, HIST1H3I	332	288	17152	5.02276	3.119e-08	8.66388e-10	2.21662e-08
GOTERM_BP_5	GO:0006270~DNA replication initiation	11	3.00546	3.9458e-11	CDC6, CCNE1, TOPBP1, POLA2, MCM2, MCM3, MCM10, MCM4, CDK2, MCM5, MCM6	332	27	17152	21.0477	9.78558e-08	2.64475e-09	6.95444e-08
GOTERM_BP_5	GO:0033045~regulation of sister chromatid segregation	15	4.09836	4.48736e-11	RECQL4, STIL, CDC6, GEN1, CEP192, ESPL1, CENPE, CCNB1, SGOL2A, MAD2L1, DDX11, PLK1, BUB1, CDCA5, FEN1	332	69	17152	11.231	1.11286e-07	2.92859e-09	7.90893e-08
GOTERM_BP_5	GO:0090068~positive regulation of cell cycle process	23	6.28415	8.57841e-11	KIF23, EDN3, CDC6, ANP32B, GEN1, DBF4, NUSAP1, ESPL1, BIRC5, IGF2, CENPE, ECT2, BRCA1, CCNB1, FAM83D, SGOL2A, PLK4, MAD2L1, DDX11, KIF20B, FBXO5, CDCA5, FEN1	332	206	17152	5.76816	2.12745e-07	5.45499e-09	1.51194e-07
GOTERM_BP_5	GO:0034622~cellular macromolecular complex assembly	49	13.388	8.71219e-11	HIST1H4N, XRCC2, TICRR, VTN, HIST1H2BP, NDE1, HIST1H2BM, HIST1H2BN, HIST1H2BK, CENPA, DNAAF2, HJURP, HIST1H4B, HIST1H2BJ, FBXO5, HIST1H4F, HIST1H4C, ANGPT1, HIST3H2BA, HIST1H4J, HIST1H4H, CENPN, HIST1H2BB, HIST1H2BC, HIST1H1D, ANP32B, NIN, HIST1H2BE, CEP192, HIST1H2BF, HIST1H1B, HIST1H1A, NASP, HIST1H2BG, PSRC1, HIST1H2BH, MCM2, ARPIN, CENPJ, CENPI, HIST2H2BB, SRSF6, HIST1H3B, HIST1H3C, HIST1H3D,…	332	887	17152	2.85397	2.16062e-07	5.40156e-09	1.53552e-07
GOTERM_BP_5	GO:0006306~DNA methylation	15	4.09836	3.0351e-10	HIST1H4N, MBD4, UHRF1, HIST1H4B, HIST1H3B, HIST1H4F, HIST1H3C, HIST1H4C, HIST1H3D, HIST1H3E, HIST1H3F, HIST1H3G, HIST1H4J, HIST1H3I, HIST1H4H	332	79	17152	9.80936	7.52704e-07	1.83586e-08	5.34933e-07
GOTERM_BP_5	GO:0006461~protein complex assembly	59	16.1202	7.14637e-10	GJA1, VTN, HIST1H2BP, NDE1, HIST1H2BM, HIST1H2BN, HIST1H2BK, HIST1H2BJ, SLC22A6, ANGPT1, HIST3H2BA, CDK1, HIST1H1D, ANP32B, ALDH5A1, HIST1H1B, HIST1H1A, MCM2, ARPIN, IRS1, ECT2, HIST2H2BB, RRM2, JUN, RRM1, HIST1H4N, KCNJ2, TK1, ALDH1A1, DNAAF2, CENPA, HJURP, HIST1H4B, HIST1H4F, FBXO5, HIST1H4C, HIST1H4J, HIST1H4H, HIST1H2BB, HIST1H2BC, NIN, HIST1H2BE, CEP192, HIST1H2BF, GMNN, NASP, HIST1H2BG, PSR…	332	1277	17152	2.38692	1.7723e-06	4.21976e-08	1.25954e-06
GOTERM_BP_5	GO:0070507~regulation of microtubule cytoskeleton organization	18	4.91803	8.67761e-10	KIFC5B, CKAP2, STIL, KIF11, NIN, GEN1, CEP192, NEK2, PSRC1, KIF18A, CHEK1, CENPJ, PLK4, PLK1, SKA3, SKA2, SKA1, MDM1	332	134	17152	6.93976	2.15205e-06	5.00476e-08	1.52942e-06
GOTERM_BP_5	GO:0000183~chromatin silencing at rDNA	13	3.55191	8.80456e-10	HIST1H4N, HIST1H4B, HIST1H3B, HIST1H3C, HIST1H4F, HIST1H3D, HIST1H4C, HIST1H3E, HIST1H3F, HIST1H4J, HIST1H3G, HIST1H3I, HIST1H4H	332	58	17152	11.5796	2.18353e-06	4.96257e-08	1.5518e-06
GOTERM_BP_5	GO:0051052~regulation of DNA metabolic process	29	7.9235	1.18435e-09	NEK2, TICRR, FIGNL1, FOXM1, GJA1, PCNA-PS2, DEK, CHEK1, GLI2, GLI1, RPA2, DDX11, TOP2A, CDK1, RAD51AP1, GMNN, ATAD5, BRCA1, ESCO2, CDK2, PRKCQ, DNA2, UHRF1, RFC3, RIF1, JUN, PCNA, KLF4, DSCC1	332	377	17152	3.97405	2.93718e-06	6.52708e-08	2.08741e-06
GOTERM_BP_5	GO:0090304~nucleic acid metabolic process	144	39.3443	1.70416e-09	HMGN2, XRCC2, DBF4, MCM10, PRIM1, CDCA7, DDX11, PRIM2, DEPDC1A, H2AFX, HTRA3, CCNA2, CDCA5, MMS22L, DTL, LIG1, NEIL3, POLE, RBL1, PIM1, TOPBP1, ESCO2, UHRF1, RFC3, JUN, DSCC1, HIST1H4N, HMGB2, NEK2, TICRR, CHEK1, MDK, TK1, POLE2, HIST1H4B, HIST1H4F, HIST1H4C, PABPC1, MBNL3, WDHD1, PALB2, HIST1H4J, HIST1H4H, CKAP2, GINS1, RECQL4, SREBF1, MKI67, GINS3, FAM111A, ATAD2, BRIP1, ATAD5, PMF1, 2810417H13…	332	4805	17152	1.54827	4.22631e-06	9.18765e-08	3.00357e-06
GOTERM_BP_5	GO:0010948~negative regulation of cell cycle process	21	5.7377	2.19326e-09	RECQL4, KIFC5B, CDK1, STIL, GEN1, CEP192, TICRR, SLFN9, CHEK1, MBD4, TOPBP1, AURKA, CENPE, GSG2, CCNB1, RPA2, MAD2L1, PLK1, BUB1, FBXO5, MDM1	332	201	17152	5.39759	5.43926e-06	1.15729e-07	3.8656e-06
GOTERM_BP_5	GO:0006304~DNA modification	15	4.09836	7.4836e-09	HIST1H4N, MBD4, UHRF1, HIST1H4B, HIST1H3B, HIST1H4F, HIST1H3C, HIST1H4C, HIST1H3D, HIST1H3E, HIST1H3F, HIST1H3G, HIST1H4J, HIST1H3I, HIST1H4H	332	100	17152	7.7494	1.85591e-05	3.86652e-07	1.31898e-05
GOTERM_BP_5	GO:1901991~negative regulation of mitotic cell cycle phase transition	16	4.37158	1.06181e-08	CDK1, STIL, GEN1, CEP192, TICRR, SLFN9, CHEK1, TOPBP1, CENPE, MBD4, GSG2, CCNB1, RPA2, MAD2L1, PLK1, BUB1	332	120	17152	6.88835	2.63325e-05	5.37404e-07	1.87143e-05
GOTERM_BP_5	GO:0033044~regulation of chromosome organization	24	6.55738	1.63597e-08	RECQL4, SREBF1, STIL, CDC6, MKI67, GEN1, CEP192, NEK2, ATAD2, CHEK1, ESPL1, CENPE, BRCA1, CCNB1, SGOL2A, PRKCQ, UHRF1, MAD2L1, DDX11, PLK1, BUB1, WDHD1, CDCA5, FEN1	332	296	17152	4.18886	4.05711e-05	8.11439e-07	2.88338e-05
GOTERM_BP_5	GO:0045786~negative regulation of cell cycle	27	7.37705	2.46033e-08	STIL, TICRR, SLFN9, CHEK1, AURKA, MLF1, RPA2, CDKN2C, BUB1, FBXO5, TOP2A, KIFC5B, RECQL4, CDK1, GEN1, CEP192, GMNN, MBD4, CDK6, TOPBP1, CENPE, GSG2, BRCA1, CCNB1, MAD2L1, PLK1, MDM1	332	379	17152	3.68045	6.10143e-05	1.1964e-06	4.33631e-05
GOTERM_BP_5	GO:0051298~centrosome duplication	11	3.00546	3.24048e-08	KIFC5B, STIL, PLK4, NDE1, CEP192, CEP135, CENPJ, CEP152, MDM1, BRCA1, CDK2	332	50	17152	11.3658	8.03607e-05	1.54546e-06	5.71132e-05
GOTERM_BP_5	GO:0051253~negative regulation of RNA metabolic process	55	15.0273	4.20388e-08	HMGN2, GLI2, CCNE1, EDNRB, HIST2H2AC, DEPDC1A, H2AFX, HIST1H1D, RBL1, CDK6, CDK2, SMO, UHRF1, JUN, HIST1H4N, HIST1H2AB, HIST1H2AC, HMGB2, HIST1H2AF, HIST1H2AG, TRA2B, FOXM1, HIST1H2AE, HIST1H4B, HIST1H4F, HIST1H4C, PABPC1, HIST1H4J, HIST1H4H, SREBF1, GMNN, CENPF, ATAD2, BIRC5, BRCA1, SUV39H2, HIST1H2AP, SFRP1, SRSF6, PLK1, SALL1, PCNA, HIST1H3B, HIST1H3C, HIST1H2AH, HIST1H3D, HIST1H2AK, HIST1H3E,…	332	1283	17152	2.21469	0.000104251	1.9671e-06	7.40931e-05
GOTERM_BP_5	GO:1903046~meiotic cell cycle process	19	5.19126	4.53477e-08	XRCC2, MKI67, DSN1, SGOL1, KIF18A, BRIP1, ESPL1, TOPBP1, AURKA, NCAPD3, SUV39H2, SGOL2A, CCNE1, PLK1, CKS2, FBXO5, MASTL, TOP2A, TRIP13	332	195	17152	5.0338	0.000112456	2.08263e-06	7.99249e-05
GOTERM_BP_5	GO:1901988~negative regulation of cell cycle phase transition	16	4.37158	4.8102e-08	CDK1, STIL, GEN1, CEP192, TICRR, SLFN9, CHEK1, TOPBP1, CENPE, MBD4, GSG2, CCNB1, RPA2, MAD2L1, PLK1, BUB1	332	134	17152	6.16867	0.000119286	2.16896e-06	8.47794e-05
GOTERM_BP_5	GO:0051303~establishment of chromosome localization	12	3.27869	5.74228e-08	KIFC5B, FAM83D, CCNB1, KIF2C, NDE1, PSRC1, KIF18A, CENPF, SPDL1, BIRC5, CENPE, CDCA5	332	67	17152	9.25301	0.000142398	2.54301e-06	0.000101207
GOTERM_BP_5	GO:0007093~mitotic cell cycle checkpoint	15	4.09836	5.79765e-08	STIL, CDK1, GEN1, CEP192, TICRR, CHEK1, TOPBP1, CENPE, MBD4, CCNB1, RPA2, MAD2L1, PLK1, BUB1, TOP2A	332	117	17152	6.62342	0.000143772	2.52249e-06	0.000102183
GOTERM_BP_5	GO:0045934~negative regulation of nucleobase-containing compound metabolic process	58	15.847	7.93259e-08	HMGN2, GJA1, GLI2, CCNE1, EDNRB, HIST2H2AC, DEPDC1A, H2AFX, HIST1H1D, RBL1, CDK6, CDK2, SMO, UHRF1, JUN, HIST1H4N, HIST1H2AB, HIST1H2AC, HMGB2, HIST1H2AF, HIST1H2AG, TRA2B, FOXM1, HIST1H2AE, CHEK1, HIST1H4B, HIST1H4F, HIST1H4C, PABPC1, HIST1H4J, HIST1H4H, SREBF1, GMNN, CENPF, ATAD2, BIRC5, BRCA1, SUV39H2, HIST1H2AP, SFRP1, SRSF6, PLK1, SALL1, HPCA, PCNA, HIST1H3B, HIST1H3C, HIST1H2AH, HIST1H3D, H…	332	1417	17152	2.11463	0.000196709	3.39186e-06	0.000139811
GOTERM_BP_5	GO:0006310~DNA recombination	20	5.46448	8.65223e-08	EXO1, RECQL4, HMGB2, RAD51AP1, MMS22L, XRCC2, GEN1, FIGNL1, LIG1, BRIP1, CHEK1, ATAD5, TOPBP1, BRCA1, RPA2, MCM8, H2AFX, PALB2, TOP2A, TRIP13	332	226	17152	4.57192	0.000214552	3.63686e-06	0.000152495
GOTERM_BP_5	GO:0045892~negative regulation of transcription, DNA-templated	52	14.2077	9.45317e-08	HMGN2, GLI2, EDNRB, CCNE1, HIST2H2AC, DEPDC1A, H2AFX, HIST1H1D, RBL1, CDK6, CDK2, SMO, UHRF1, JUN, HIST1H4N, HIST1H2AB, HIST1H2AC, HMGB2, HIST1H2AF, HIST1H2AG, FOXM1, HIST1H2AE, HIST1H4B, HIST1H4F, HIST1H4C, HIST1H4J, HIST1H4H, SREBF1, GMNN, ATAD2, CENPF, BIRC5, BRCA1, SUV39H2, HIST1H2AP, SFRP1, PLK1, SALL1, PCNA, HIST1H3B, HIST1H3C, HIST1H2AH, HIST1H3D, HIST1H2AK, HIST1H3E, HIST1H3F, HIST1H3G, H…	332	1207	17152	2.22573	0.000234411	3.9073e-06	0.000166611
GOTERM_BP_5	GO:0007126~meiotic nuclear division	18	4.91803	9.8969e-08	XRCC2, MKI67, DSN1, SGOL1, KIF18A, BRIP1, ESPL1, TOPBP1, AURKA, SUV39H2, SGOL2A, CCNE1, PLK1, CKS2, FBXO5, MASTL, TOP2A, TRIP13	332	183	17152	5.08157	0.000245413	4.02365e-06	0.000174432
GOTERM_BP_5	GO:0051304~chromosome separation	12	3.27869	1.65609e-07	CCNB1, STIL, CDC6, MAD2L1, GEN1, PLK1, CEP192, BUB1, CENPE, ESPL1, TOP2A, NCAPD3	332	74	17152	8.37773	0.000410626	6.62435e-06	0.000291884
GOTERM_BP_5	GO:0051310~metaphase plate congression	10	2.73224	1.95714e-07	KIFC5B, FAM83D, CCNB1, KIF2C, PSRC1, KIF18A, CENPF, SPDL1, CENPE, CDCA5	332	46	17152	11.231	0.000485253	7.70426e-06	0.000344943
GOTERM_BP_5	GO:0046605~regulation of centrosome cycle	10	2.73224	1.95714e-07	KIFC5B, STIL, PLK4, KIF11, GEN1, CEP192, NEK2, CHEK1, CENPJ, MDM1	332	46	17152	11.231	0.000485253	7.70426e-06	0.000344943
GOTERM_BP_5	GO:1902679~negative regulation of RNA biosynthetic process	52	14.2077	2.01177e-07	HMGN2, GLI2, EDNRB, CCNE1, HIST2H2AC, DEPDC1A, H2AFX, HIST1H1D, RBL1, CDK6, CDK2, SMO, UHRF1, JUN, HIST1H4N, HIST1H2AB, HIST1H2AC, HMGB2, HIST1H2AF, HIST1H2AG, FOXM1, HIST1H2AE, HIST1H4B, HIST1H4F, HIST1H4C, HIST1H4J, HIST1H4H, SREBF1, GMNN, ATAD2, CENPF, BIRC5, BRCA1, SUV39H2, HIST1H2AP, SFRP1, PLK1, SALL1, PCNA, HIST1H3B, HIST1H3C, HIST1H2AH, HIST1H3D, HIST1H2AK, HIST1H3E, HIST1H3F, HIST1H3G, H…	332	1237	17152	2.17175	0.000498794	7.79557e-06	0.000354572
GOTERM_BP_5	GO:0033046~negative regulation of sister chromatid segregation	9	2.45902	5.21951e-07	RECQL4, CCNB1, STIL, MAD2L1, GEN1, PLK1, CEP192, BUB1, CENPE	332	38	17152	12.2359	0.0012936	1.99143e-05	0.000919931
GOTERM_BP_5	GO:0051306~mitotic sister chromatid separation	10	2.73224	5.9033e-07	CCNB1, STIL, CDC6, MAD2L1, GEN1, PLK1, CEP192, BUB1, CENPE, ESPL1	332	52	17152	9.93513	0.00146295	2.21818e-05	0.00104045
GOTERM_BP_5	GO:0051054~positive regulation of DNA metabolic process	18	4.91803	8.10342e-07	CDK1, NEK2, FOXM1, ATAD5, GLI2, BRCA1, CDK2, GLI1, DNA2, PRKCQ, RFC3, RIF1, DDX11, JUN, PCNA, TOP2A, KLF4, DSCC1	332	212	17152	4.38645	0.00200763	2.99943e-05	0.00142821
GOTERM_BP_5	GO:0051985~negative regulation of chromosome segregation	9	2.45902	9.69674e-07	RECQL4, CCNB1, STIL, MAD2L1, GEN1, PLK1, CEP192, BUB1, CENPE	332	41	17152	11.3406	0.0024019	3.5364e-05	0.00170903
GOTERM_BP_5	GO:0045930~negative regulation of mitotic cell cycle	17	4.64481	1.02827e-06	CDK1, STIL, GEN1, CEP192, TICRR, SLFN9, CHEK1, MBD4, TOPBP1, CENPE, GSG2, CCNB1, RPA2, MAD2L1, PLK1, BUB1, TOP2A	332	192	17152	4.5743	0.00254685	3.69573e-05	0.00181229
GOTERM_BP_5	GO:0033047~regulation of mitotic sister chromatid segregation	10	2.73224	1.13593e-06	CCNB1, STIL, CDC6, MAD2L1, GEN1, PLK1, CEP192, BUB1, CENPE, ESPL1	332	56	17152	9.22547	0.00281314	4.02436e-05	0.00200205
GOTERM_BP_5	GO:0010629~negative regulation of gene expression	60	16.3934	1.51497e-06	HMGN2, IQGAP3, GJA1, GLI2, CCNE1, EDNRB, HIST2H2AC, H2AFX, DEPDC1A, HIST1H1D, RBL1, CDK6, CDK2, SMO, UHRF1, CD34, JUN, HIST1H4N, HIST1H2AB, HIST1H2AC, HMGB2, HIST1H2AF, HIST1H2AG, TRA2B, FOXM1, HIST1H2AE, HIST1H4B, HIST1H4F, HIST1H4C, PABPC1, HIST1H4J, HIST1H4H, SREBF1, GMNN, CENPF, BRIP1, ATAD2, BIRC5, BRCA1, SUV39H2, CCNB1, HIST1H2AP, SFRP1, SRSF6, PLK1, SALL1, PCNA, HIST1H3B, HIST1H3C, HIST1H2…	332	1628	17152	1.90403	0.00375007	5.29158e-05	0.00267008
GOTERM_BP_5	GO:0006275~regulation of DNA replication	13	3.55191	1.71768e-06	CDK1, DNA2, RFC3, TICRR, JUN, GMNN, PCNA, PCNA-PS2, GLI2, CDK2, ESCO2, GLI1, DSCC1	332	112	17152	5.99656	0.0042508	5.9163e-05	0.00302736
GOTERM_BP_5	GO:2000113~negative regulation of cellular macromolecule biosynthetic process	55	15.0273	1.74186e-06	HMGN2, GJA1, GLI2, CCNE1, EDNRB, HIST2H2AC, DEPDC1A, H2AFX, HIST1H1D, RBL1, CDK6, CDK2, SMO, UHRF1, JUN, HIST1H4N, HIST1H2AB, HIST1H2AC, HMGB2, HIST1H2AF, HIST1H2AG, FOXM1, HIST1H2AE, CHEK1, ITM2A, HIST1H4B, HIST1H4F, HIST1H4C, HIST1H4J, HIST1H4H, SREBF1, GMNN, ATAD2, CENPF, BIRC5, BRCA1, SUV39H2, HIST1H2AP, SFRP1, PLK1, SALL1, PCNA, HIST1H3B, HIST1H3C, HIST1H2AH, HIST1H3D, HIST1H2AK, HIST1H3E, H…	332	1443	17152	1.96912	0.00431049	5.91737e-05	0.00306996
GOTERM_BP_5	GO:0045931~positive regulation of mitotic cell cycle	14	3.82514	1.97796e-06	CDK1, EDN3, ANP32B, GEN1, DBF4, NUSAP1, ESPL1, BIRC5, CENPE, IGF2, CCNB1, MAD2L1, KIF20B, CDCA5	332	134	17152	5.39759	0.00489332	6.62861e-05	0.00348607
GOTERM_BP_5	GO:0051784~negative regulation of nuclear division	10	2.73224	2.07136e-06	CCNB1, STIL, MAD2L1, GEN1, PLK1, CEP192, BUB1, FBXO5, CHEK1, CENPE	332	60	17152	8.61044	0.0051238	6.84906e-05	0.00365069
GOTERM_BP_5	GO:0002227~innate immune response in mucosa	7	1.91257	2.09747e-06	HIST1H2BC, HIST1H2BN, HIST1H2BK, HIST1H2BE, HIST1H2BF, HIST1H2BG, HIST1H2BJ	332	21	17152	17.2209	0.00518822	6.84414e-05	0.00369671
GOTERM_BP_5	GO:0045839~negative regulation of mitotic nuclear division	9	2.45902	2.4349e-06	CCNB1, STIL, MAD2L1, GEN1, PLK1, CEP192, BUB1, CHEK1, CENPE	332	46	17152	10.1079	0.00602035	7.84196e-05	0.0042914
GOTERM_BP_5	GO:0071897~DNA biosynthetic process	14	3.82514	2.75478e-06	NEK2, DTL, LIG1, POLE, GJA1, CHEK1, 2810417H13RIK, TK1, PRKCQ, RFC3, POLE2, PCNA, KLF4, DSCC1	332	138	17152	5.24114	0.00680857	8.7584e-05	0.00485516
GOTERM_BP_5	GO:0008608~attachment of spindle microtubules to kinetochore	7	1.91257	2.83737e-06	CCNB1, KIF2C, KNL1, DSN1, SGOL1, NUF2, CENPE	332	22	17152	16.4381	0.007012	8.90682e-05	0.00500073
GOTERM_BP_5	GO:0060968~regulation of gene silencing	10	2.73224	3.152e-06	UHRF1, HIST1H3B, ATAD2, HIST1H3C, HIST1H3D, HIST1H3E, HIST1H3F, HIST1H3G, CDK2, HIST1H3I	332	63	17152	8.20042	0.00778651	9.77075e-05	0.00555524
GOTERM_BP_5	GO:0071174~mitotic spindle checkpoint	8	2.18579	3.2151e-06	CCNB1, STIL, MAD2L1, GEN1, PLK1, CEP192, BUB1, CENPE	332	34	17152	12.1559	0.00794177	9.84331e-05	0.00566645
GOTERM_BP_5	GO:0007080~mitotic metaphase plate congression	8	2.18579	3.2151e-06	KIFC5B, CCNB1, KIF2C, PSRC1, KIF18A, SPDL1, CENPE, CDCA5	332	34	17152	12.1559	0.00794177	9.84331e-05	0.00566645
GOTERM_BP_5	GO:1902099~regulation of metaphase/anaphase transition of cell cycle	9	2.45902	3.40505e-06	CCNB1, STIL, CDC6, MAD2L1, GEN1, PLK1, CEP192, BUB1, CENPE	332	48	17152	9.68675	0.00840899	0.000102977	0.00600121
GOTERM_BP_5	GO:0051984~positive regulation of chromosome segregation	7	1.91257	3.77673e-06	CCNB1, SGOL2A, CDC6, DDX11, CENPE, ESPL1, FEN1	332	23	17152	15.7234	0.00932259	0.000112841	0.00665625
GOTERM_BP_5	GO:0031327~negative regulation of cellular biosynthetic process	57	15.5738	4.29289e-06	HMGN2, GJA1, GLI2, CCNE1, EDNRB, HIST2H2AC, DEPDC1A, H2AFX, HIST1H1D, RBL1, CDK6, CDK2, SMO, UHRF1, CD34, JUN, HIST1H4N, HIST1H2AB, HIST1H2AC, HMGB2, HIST1H2AF, HIST1H2AG, FOXM1, HIST1H2AE, CHEK1, ITM2A, HIST1H4B, HIST1H4F, HIST1H4C, HIST1H4J, HIST1H4H, SREBF1, GMNN, CENPF, ATAD2, BIRC5, BRCA1, SUV39H2, HIST1H2AP, SFRP1, PLK1, SALL1, HPCA, PCNA, HIST1H3B, HIST1H3C, HIST1H2AH, HIST1H3D, HIST1H2AK,…	332	1564	17152	1.88285	0.0105899	0.000126735	0.00756591
GOTERM_BP_5	GO:0000086~G2/M transition of mitotic cell cycle	11	3.00546	4.36829e-06	CDK1, LMNB1, PLK1, TICRR, FOXM1, SKP2, TOPBP1, CHEK1, MBD4, BIRC5, MASTL	332	83	17152	6.84686	0.0107749	0.000127443	0.0076988
GOTERM_BP_5	GO:0033048~negative regulation of mitotic sister chromatid segregation	8	2.18579	4.82634e-06	CCNB1, STIL, MAD2L1, GEN1, PLK1, CEP192, BUB1, CENPE	332	36	17152	11.4806	0.011898	0.000139169	0.00850605
GOTERM_BP_5	GO:1902100~negative regulation of metaphase/anaphase transition of cell cycle	8	2.18579	4.82634e-06	CCNB1, STIL, MAD2L1, GEN1, PLK1, CEP192, BUB1, CENPE	332	36	17152	11.4806	0.011898	0.000139169	0.00850605
GOTERM_BP_5	GO:0048513~animal organ development	103	28.1421	5.37842e-06	EDN3, STIL, IQGAP3, ILDR2, AURKA, VTN, IGHM, APOD, H2AFX, CCNA2, PLXNB2, DRAXIN, POLE, PLD4, PIM1, IRS1, ESCO2, CD34, JUN, ADAMTS1, HBB-BS, HIST1H4N, HMGB2, XIST, LRIG3, MDK, SLC29A1, HIST1H4B, RTKN2, HIST1H4F, HIST1H4C, NDRG2, PALB2, HIST1H4J, HIST1H4H, RECQL4, SREBF1, NIN, MKI67, SLC6A11, BRIP1, PCDH12, CELSR1, ADGRG1, PCDH18, LAMA1, PLK4, SFRP1, SRSF6, KCNJ8, SALL1, HPCA, KLF2, KLF4, GJA1, APC…	332	3520	17152	1.51172	0.01325	0.000153305	0.009479
GOTERM_BP_5	GO:0044784~metaphase/anaphase transition of cell cycle	9	2.45902	5.46402e-06	CCNB1, STIL, CDC6, MAD2L1, GEN1, PLK1, CEP192, BUB1, CENPE	332	51	17152	9.11694	0.0134594	0.000153975	0.00962986
GOTERM_BP_5	GO:0051225~spindle assembly	11	3.00546	6.04238e-06	KIFC5B, KIF23, HAUS6, KIF11, PLK1, CEP192, NEK2, KIF4, FBXO5, BIRC5, AURKA	332	86	17152	6.60801	0.0148734	0.000168358	0.0106491
GOTERM_BP_5	GO:0010558~negative regulation of macromolecule biosynthetic process	55	15.0273	6.23574e-06	HMGN2, GJA1, GLI2, CCNE1, EDNRB, HIST2H2AC, DEPDC1A, H2AFX, HIST1H1D, RBL1, CDK6, CDK2, SMO, UHRF1, JUN, HIST1H4N, HIST1H2AB, HIST1H2AC, HMGB2, HIST1H2AF, HIST1H2AG, FOXM1, HIST1H2AE, CHEK1, ITM2A, HIST1H4B, HIST1H4F, HIST1H4C, HIST1H4J, HIST1H4H, SREBF1, GMNN, ATAD2, CENPF, BIRC5, BRCA1, SUV39H2, HIST1H2AP, SFRP1, PLK1, SALL1, PCNA, HIST1H3B, HIST1H3C, HIST1H2AH, HIST1H3D, HIST1H2AK, HIST1H3E, H…	332	1506	17152	1.88675	0.0153457	0.000171815	0.0109899
GOTERM_BP_5	GO:0071173~spindle assembly checkpoint	7	1.91257	8.20277e-06	MAD2L1, GEN1, PLK1, CEP192, KNL1, BUB1, CENPE	332	26	17152	13.9092	0.0201374	0.000223524	0.0144563
GOTERM_BP_5	GO:0007051~spindle organization	12	3.27869	8.3421e-06	KIFC5B, KIF23, HAUS6, KIF11, PLK1, CEP192, NEK2, KIF4, FBXO5, BIRC5, AURKA, CENPJ	332	109	17152	5.68763	0.020476	0.00022485	0.0147019
GOTERM_BP_5	GO:0007127~meiosis I	12	3.27869	8.3421e-06	SGOL2A, CCNE1, XRCC2, PLK1, CKS2, FBXO5, BRIP1, TOPBP1, AURKA, ESPL1, TOP2A, TRIP13	332	109	17152	5.68763	0.020476	0.00022485	0.0147019
GOTERM_BP_5	GO:0000910~cytokinesis	12	3.27869	9.11169e-06	CKAP2, KIF23, CDC6, PRC1, PLK1, CENPA, INCENP, KIF4, KIF20B, NUSAP1, BIRC5, ECT2	332	110	17152	5.63593	0.0223437	0.00024295	0.0160581
GOTERM_BP_5	GO:0045652~regulation of megakaryocyte differentiation	7	1.91257	1.29928e-05	HIST1H4N, HMGB2, HIST1H4B, HIST1H4F, HIST1H4C, HIST1H4J, HIST1H4H	332	28	17152	12.9157	0.0317087	0.000342732	0.0228972
GOTERM_BP_5	GO:0010604~positive regulation of macromolecule metabolic process	85	23.224	1.32222e-05	STIL, EDN3, IQGAP3, GJA1, AURKA, VTN, GLI2, IGHM, GLI1, EDNRB, GPC3, DDX11, CDCA2, MMD2, ANGPT1, CHRNA7, MASTL, CCNA2, TOP2A, SHC2, CDC6, CDK1, EGR2, ANP32B, SKP2, PIM1, CDK6, IRS1, NCL, ECT2, CDK2, PRKCQ, SMO, RFC3, UHRF1, RIF1, CD34, JUN, DSCC1, HIST1H4N, CKS1B, HMGB2, LMNB1, ENPP2, NEK2, TRA2B, FOXM1, CHEK1, DCN, MDK, HIST1H4B, TNFRSF19, HIST1H4F, HIST1H4C, PABPC1, HIST1H4J, HIST1H4H, CKAP2, S…	332	2794	17152	1.5717	0.0322594	0.000345111	0.0233014
GOTERM_BP_5	GO:0045653~negative regulation of megakaryocyte differentiation	6	1.63934	1.32786e-05	HIST1H4N, HIST1H4B, HIST1H4F, HIST1H4C, HIST1H4J, HIST1H4H	332	17	17152	18.2339	0.0323948	0.000342973	0.0234008
GOTERM_BP_5	GO:0007091~metaphase/anaphase transition of mitotic cell cycle	8	2.18579	1.41233e-05	CCNB1, STIL, MAD2L1, GEN1, PLK1, CEP192, BUB1, CENPE	332	42	17152	9.8405	0.0344196	0.000361027	0.0248892
GOTERM_BP_5	GO:0043414~macromolecule methylation	18	4.91803	2.28845e-05	HIST1H4N, HIST1H1D, MBD4, BRCA1, SUV39H2, UHRF1, HIST1H4B, HIST1H3B, HIST1H4F, HIST1H3C, HIST1H4C, HIST1H3D, HIST1H3E, HIST1H3F, HIST1H3G, HIST1H4J, HIST1H3I, HIST1H4H	332	272	17152	3.41885	0.0551737	0.000578957	0.0403261
GOTERM_BP_5	GO:0034645~cellular macromolecule biosynthetic process	128	34.9727	2.61942e-05	HMGN2, DBF4, MCM10, PRIM1, CDCA7, DDX11, PRIM2, H2AFX, DEPDC1A, HTRA3, CCNA2, MMS22L, DTL, LIG1, POLE, RBL1, PIM1, TOPBP1, IRS1, ESCO2, RFC3, UHRF1, JUN, HBB-BS, DSCC1, HIST1H4N, HMGB2, TICRR, NEK2, CHEK1, MDK, TK1, POLE2, HIST1H4B, HIST1H4F, HIST1H4C, HIST1H4J, HIST1H4H, CKAP2, GINS1, RECQL4, SREBF1, GINS3, FAM111A, ATAD2, BRIP1, ATAD5, PMF1, 2810417H13RIK, BRCA1, SUV39H2, DNA2, SFRP1, PLK1, SAL…	332	4810	17152	1.37481	0.0628975	0.000655973	0.0461571
GOTERM_BP_5	GO:0010605~negative regulation of macromolecule metabolic process	74	20.2186	2.69643e-05	HMGN2, IQGAP3, GJA1, VTN, GLI2, CCNE1, EDNRB, GPC3, APOD, CDKN2C, HIST2H2AC, ITIH5, H2AFX, ANGPT1, DEPDC1A, MASTL, HIST1H1D, RBL1, CDK6, PBK, CDK2, SMO, UHRF1, MAD2L1, CD34, JUN, HIST1H2AB, HIST1H4N, HIST1H2AC, HMGB2, HIST1H2AF, HIST1H2AG, TRA2B, FOXM1, HIST1H2AE, CHEK1, DCN, ITM2A, HIST1H4B, HIST1H4F, FBXO5, HIST1H4C, NDRG2, PABPC1, HIST1H4J, HIST1H4H, SREBF1, GMNN, CENPF, BRIP1, ATAD2, BIRC5, B…	332	2372	17152	1.61174	0.0646855	0.000668501	0.0475138
GOTERM_BP_5	GO:0000082~G1/S transition of mitotic cell cycle	13	3.55191	2.8554e-05	RPA2, CCNE1, ANP32B, CDKN2C, DBF4, SLFN9, POLE, IQGAP3, SKP2, TCF19, CDCA5, GSG2, CDK2	332	147	17152	4.56881	0.0683656	0.000700891	0.0503142
GOTERM_BP_5	GO:0006282~regulation of DNA repair	10	2.73224	3.12201e-05	RPA2, RAD51AP1, RIF1, DDX11, FIGNL1, FOXM1, PCNA, CHEK1, DEK, BRCA1	332	83	17152	6.22442	0.0745054	0.0007588	0.0550109
GOTERM_BP_5	GO:0007063~regulation of sister chromatid cohesion	6	1.63934	3.17214e-05	RECQL4, SGOL2A, DDX11, BUB1, CDCA5, FEN1	332	20	17152	15.4988	0.0756553	0.000763497	0.0558939
GOTERM_BP_5	GO:0051347~positive regulation of transferase activity	25	6.8306	3.45018e-05	CDC6, CKS1B, STIL, EDN3, LMNB1, NEK2, PSRC1, IQGAP3, CENPE, IGF2, IGHM, ECT2, IRS1, PRKCQ, SERINC5, RFC3, PLK1, CKS2, ANGPT1, MMD2, CHRNA7, MASTL, SHC2, KLF4, DSCC1	332	494	17152	2.61451	0.0820075	0.000822412	0.0607918
GOTERM_BP_5	GO:0051785~positive regulation of nuclear division	9	2.45902	3.83422e-05	SGOL2A, EDN3, FBXO5, NUSAP1, BIRC5, CENPE, IGF2, ESPL1, CDCA5	332	66	17152	7.04491	0.0907094	0.000905214	0.0675563
GOTERM_BP_5	GO:1901976~regulation of cell cycle checkpoint	7	1.91257	4.99585e-05	CCNB1, RPA2, MAD2L1, GEN1, WDR76, AURKA, GSG2	332	35	17152	10.3325	0.116532	0.00116819	0.0880149
GOTERM_BP_5	GO:0000281~mitotic cytokinesis	7	1.91257	4.99585e-05	CKAP2, KIF23, PLK1, CENPA, KIF4, KIF20B, NUSAP1	332	35	17152	10.3325	0.116532	0.00116819	0.0880149
GOTERM_BP_5	GO:0007099~centriole replication	6	1.63934	5.21969e-05	PLK4, CEP135, CENPJ, CEP152, MDM1, CDK2	332	22	17152	14.0898	0.121423	0.0012091	0.0919567
GOTERM_BP_5	GO:0033260~nuclear DNA replication	6	1.63934	5.21969e-05	GINS1, DNA2, LIG1, PCNA, ATAD5, SLBP	332	22	17152	14.0898	0.121423	0.0012091	0.0919567
GOTERM_BP_5	GO:1902749~regulation of cell cycle G2/M phase transition	9	2.45902	5.30895e-05	PRKCQ, CDK1, LMNB1, TICRR, CENPF, TOPBP1, CHEK1, MBD4, CCNA2	332	69	17152	6.73861	0.123366	0.00121838	0.0935285
GOTERM_BP_5	GO:2001251~negative regulation of chromosome organization	11	3.00546	6.20698e-05	RECQL4, CCNB1, STIL, MAD2L1, GEN1, PLK1, CEP192, BUB1, ATAD2, CENPE, BRCA1	332	112	17152	5.07401	0.142675	0.00141128	0.109341
GOTERM_BP_5	GO:0010824~regulation of centrosome duplication	7	1.91257	6.92682e-05	KIFC5B, STIL, PLK4, GEN1, CEP192, CENPJ, MDM1	332	37	17152	9.77401	0.157845	0.00156052	0.122014
GOTERM_BP_5	GO:0007094~mitotic spindle assembly checkpoint	6	1.63934	8.16187e-05	MAD2L1, GEN1, PLK1, CEP192, BUB1, CENPE	332	24	17152	12.9157	0.18325	0.00182197	0.143755
GOTERM_BP_5	GO:0007076~mitotic chromosome condensation	5	1.36612	8.48533e-05	NCAPH, NCAPG, NUSAP1, CDCA5, NCAPD3	332	13	17152	19.8703	0.189777	0.00187721	0.149448
GOTERM_BP_5	GO:0009263~deoxyribonucleotide biosynthetic process	5	1.36612	8.48533e-05	TYMS, ADK, RRM2, RRM1, DUT	332	13	17152	19.8703	0.189777	0.00187721	0.149448
GOTERM_BP_5	GO:0051259~protein oligomerization	25	6.8306	8.76052e-05	HIST1H4N, GJA1, KCNJ2, TK1, ALDH1A1, HIST1H4B, HIST1H4F, HIST1H4C, SLC22A6, ANGPT1, HIST1H4J, HIST1H4H, ALDH5A1, ECT2, IRS1, RRM2, RRM1, HIST1H3B, HIST1H3C, HIST1H3D, HIST1H3E, HIST1H3F, HIST1H3G, HIST1H3I, DUT	332	524	17152	2.46482	0.195288	0.0019209	0.154291
GOTERM_BP_5	GO:0098534~centriole assembly	6	1.63934	0.00010042	PLK4, CEP135, CENPJ, CEP152, MDM1, CDK2	332	25	17152	12.399	0.220462	0.0021823	0.176842
GOTERM_BP_5	GO:0046599~regulation of centriole replication	5	1.36612	0.000116992	STIL, PLK4, CEP192, CENPJ, MDM1	332	14	17152	18.4509	0.251855	0.00251993	0.205998
GOTERM_BP_5	GO:0000079~regulation of cyclin-dependent protein serine/threonine kinase activity	9	2.45902	0.000128111	STIL, CDC6, CKS1B, LMNB1, PLK1, CDKN2C, PSRC1, CKS2, CCNA2	332	78	17152	5.96108	0.272205	0.00273536	0.225555
GOTERM_BP_5	GO:1904029~regulation of cyclin-dependent protein kinase activity	9	2.45902	0.00014019	STIL, CDC6, CKS1B, LMNB1, PLK1, CDKN2C, PSRC1, CKS2, CCNA2	332	79	17152	5.88562	0.293686	0.00296734	0.246796
GOTERM_BP_5	GO:0019731~antibacterial humoral response	7	1.91257	0.000144132	HIST1H2BC, HIST1H2BN, HIST1H2BK, HIST1H2BE, HIST1H2BF, HIST1H2BG, HIST1H2BJ	332	42	17152	8.61044	0.300559	0.00302486	0.253728
GOTERM_BP_5	GO:0061640~cytoskeleton-dependent cytokinesis	7	1.91257	0.000187773	CKAP2, KIF23, PLK1, CENPA, KIF4, KIF20B, NUSAP1	332	44	17152	8.21906	0.372318	0.00390598	0.330433
GOTERM_BP_5	GO:0051299~centrosome separation	4	1.0929	0.000235327	NDE1, KIF11, NEK2, AURKA	332	7	17152	29.5215	0.442159	0.0048522	0.413952
GOTERM_BP_5	GO:0019730~antimicrobial humoral response	7	1.91257	0.000241227	HIST1H2BC, HIST1H2BN, HIST1H2BK, HIST1H2BE, HIST1H2BF, HIST1H2BG, HIST1H2BJ	332	46	17152	7.86171	0.450263	0.00493255	0.424309
GOTERM_BP_5	GO:0044786~cell cycle DNA replication	6	1.63934	0.000248865	GINS1, DNA2, LIG1, PCNA, ATAD5, SLBP	332	30	17152	10.3325	0.46058	0.00504674	0.437716
GOTERM_BP_5	GO:0022616~DNA strand elongation	5	1.36612	0.000265709	GINS1, DNA2, LIG1, PCNA, FEN1	332	17	17152	15.1949	0.482655	0.00534376	0.467277
GOTERM_BP_5	GO:0010639~negative regulation of organelle organization	18	4.91803	0.000281042	KIFC5B, CKAP2, RECQL4, STIL, GEN1, CEP192, NEK2, ATAD2, CHEK1, CENPE, ARPIN, BRCA1, CCNB1, MAD2L1, PLK1, BUB1, FBXO5, MDM1	332	334	17152	2.78421	0.501963	0.00560586	0.494179
GOTERM_BP_5	GO:0045132~meiotic chromosome segregation	9	2.45902	0.000321303	SGOL2A, CCNE1, PLK1, DSN1, SGOL1, BRIP1, ESPL1, TOP2A, TRIP13	332	89	17152	5.22431	0.549302	0.00635539	0.564784
GOTERM_BP_5	GO:0031109~microtubule polymerization or depolymerization	9	2.45902	0.000373993	CKAP2, KIF2C, NDE1, NIN, CEP192, PSRC1, KIF18A, FBXO5, CENPJ	332	91	17152	5.10949	0.604529	0.00733548	0.657115
GOTERM_BP_5	GO:0051493~regulation of cytoskeleton organization	21	5.7377	0.000394104	CKAP2, KIFC5B, STIL, KIF11, NIN, GEN1, CEP192, NEK2, PSRC1, KIF18A, CHEK1, CELSR1, ARPIN, CENPJ, PRKCQ, PLK4, PLK1, SKA3, SKA2, SKA1, MDM1	332	442	17152	2.45456	0.623776	0.00766785	0.692334
GOTERM_BP_5	GO:0090231~regulation of spindle checkpoint	5	1.36612	0.000419731	CCNB1, MAD2L1, GEN1, AURKA, GSG2	332	19	17152	13.5954	0.646952	0.008101	0.737197
GOTERM_BP_5	GO:0045840~positive regulation of mitotic nuclear division	7	1.91257	0.000427802	EDN3, NUSAP1, BIRC5, CENPE, IGF2, ESPL1, CDCA5	332	51	17152	7.09095	0.653952	0.00819243	0.751323
GOTERM_BP_5	GO:0007062~sister chromatid cohesion	7	1.91257	0.000427802	RECQL4, SGOL2A, DDX11, CDCA5, GSG2, FEN1, DSCC1	332	51	17152	7.09095	0.653952	0.00819243	0.751323
GOTERM_BP_5	GO:0007052~mitotic spindle organization	6	1.63934	0.000456196	CCNB1, KIF23, STIL, SPC25, KIF4, AURKA	332	34	17152	9.11694	0.677491	0.00866702	0.800999
GOTERM_BP_5	GO:0045638~negative regulation of myeloid cell differentiation	9	2.45902	0.000537008	HIST1H4N, SFRP1, HIST1H4B, HIST1H4F, HIST1H4C, CDK6, RBM15, HIST1H4J, HIST1H4H	332	96	17152	4.84337	0.736088	0.0101175	0.94226
GOTERM_BP_5	GO:0007143~female meiotic division	6	1.63934	0.000598888	SGOL2A, PLK1, FBXO5, AURKA, MASTL, TRIP13	332	36	17152	8.61044	0.773653	0.0111921	1.0503
GOTERM_BP_5	GO:0034654~nucleobase-containing compound biosynthetic process	103	28.1421	0.000622458	HMGN2, PRIM1, CDCA7, DDX11, PRIM2, H2AFX, DEPDC1A, HTRA3, CCNA2, DTL, LIG1, RBL1, POLE, PIM1, RFC3, UHRF1, JUN, DSCC1, HIST1H4N, HMGB2, NEK2, CHEK1, MDK, TK1, POLE2, HIST1H4B, HIST1H4F, HIST1H4C, HIST1H4J, HIST1H4H, CKAP2, SREBF1, BRIP1, ATAD2, PMF1, 2810417H13RIK, BRCA1, SUV39H2, DHFR, SFRP1, PLK1, SALL1, HPCA, PCNA, HIST1H3B, HIST1H3C, HIST1H3D, TMPO, HIST1H3E, HIST1H3F, KLF2, HIST1H3G, KLF4, D…	332	3952	17152	1.34647	0.786513	0.0115432	1.09142
GOTERM_BP_5	GO:0045740~positive regulation of DNA replication	7	1.91257	0.000645591	CDK1, DNA2, JUN, PCNA, GLI2, CDK2, GLI1	332	55	17152	6.57525	0.798423	0.011881	1.13176
GOTERM_BP_5	GO:0000077~DNA damage checkpoint	9	2.45902	0.000705212	CDK1, RPA2, PLK1, DTL, TOPBP1, CHEK1, MBD4, H2AFX, BRCA1	332	100	17152	4.64964	0.826147	0.012876	1.23567
GOTERM_BP_5	GO:0045737~positive regulation of cyclin-dependent protein serine/threonine kinase activity	6	1.63934	0.000872444	STIL, CDC6, CKS1B, LMNB1, PSRC1, CKS2	332	39	17152	7.9481	0.885205	0.0157902	1.52658
GOTERM_BP_5	GO:0030203~glycosaminoglycan metabolic process	9	2.45902	0.000913483	LYVE1, GPC3, MKI67, MAMDC2, GPC6, PIM1, ITIH5, ANGPT1, DCN	332	104	17152	4.47081	0.896323	0.0164075	1.59784
GOTERM_BP_5	GO:1904031~positive regulation of cyclin-dependent protein kinase activity	6	1.63934	0.000981517	STIL, CDC6, CKS1B, LMNB1, PSRC1, CKS2	332	40	17152	7.7494	0.912434	0.0174927	1.71587
GOTERM_BP_5	GO:2001020~regulation of response to DNA damage stimulus	11	3.00546	0.00105594	RPA2, RAD51AP1, RIF1, DDX11, FIGNL1, FOXM1, WDR76, PCNA, CHEK1, DEK, BRCA1	332	159	17152	3.57415	0.927205	0.0186732	1.84483
GOTERM_BP_5	GO:0006351~transcription, DNA-templated	84	22.9508	0.00108714	HMGN2, DEK, GLI2, GLI1, PRIM1, CCNE1, EDNRB, GPC3, CDCA7, DDX11, HIST2H2AC, PRIM2, H2AFX, DEPDC1A, HTRA3, CCNA2, TOP2A, NFKBIZ, EGR2, HIST1H1D, RBL1, PIM1, SF1, CDK6, NCL, CDK2, PRKCQ, SMO, UHRF1, JUN, ZFP367, HIST1H2AB, HIST1H4N, CKS1B, HIST1H2AC, HMGB2, HIST1H2AF, HIST1H2AG, FOXM1, HIST1H2AE, CHEK1, DCN, MDK, MLF1, HIST1H4B, HIST1H4F, HIST1H4C, HIST1H4J, HIST1H4H, CKAP2, SREBF1, GMNN, PSRC1, CE…	332	3129	17152	1.38692	0.932632	0.019084	1.89886
GOTERM_BP_5	GO:0090307~mitotic spindle assembly	6	1.63934	0.0011004	KIFC5B, KIF23, KIF11, NEK2, KIF4, BIRC5	332	41	17152	7.56039	0.934813	0.0191789	1.92181
GOTERM_BP_5	GO:1902850~microtubule cytoskeleton organization involved in mitosis	6	1.63934	0.00122963	KIFC5B, KIF23, KIF11, NEK2, KIF4, BIRC5	332	42	17152	7.38038	0.952705	0.0212591	2.14519
GOTERM_BP_5	GO:0051988~regulation of attachment of spindle microtubules to kinetochore	4	1.0929	0.00137667	CCNB1, NEK2, CENPE, ECT2	332	12	17152	17.2209	0.967172	0.0236084	2.3988
GOTERM_BP_5	GO:0010628~positive regulation of gene expression	51	13.9344	0.0018587	IQGAP3, GJA1, GLI2, GLI1, DDX11, TOP2A, CCNA2, CDK1, EGR2, PIM1, CDK6, NCL, CDK2, SMO, CD34, JUN, HIST1H4N, CKS1B, HMGB2, TRA2B, FOXM1, CHEK1, DCN, MDK, HIST1H4B, HIST1H4F, HIST1H4C, HIST1H4J, HIST1H4H, SREBF1, CKAP2, PLP1, PSRC1, ATAD2, IGF2, CENPK, BRCA1, CCNB1, SFRP1, SALL1, HIST1H3B, CKS2, HIST1H3C, HIST1H3D, HIST1H3E, HIST1H3F, KLF2, HIST1H3G, RBM15, KLF4, HIST1H3I	332	1708	17152	1.54262	0.990087	0.0315329	3.22581
GOTERM_BP_5	GO:0007224~smoothened signaling pathway	9	2.45902	0.00205788	STIL, SMO, GPC3, SFRP1, SALL1, GLI2, CENPJ, BOC, GLI1	332	118	17152	3.94037	0.993957	0.0346197	3.56562
GOTERM_BP_5	GO:0050830~defense response to Gram-positive bacterium	8	2.18579	0.00214568	HMGB2, HIST1H2BC, HIST1H2BN, HIST1H2BK, HIST1H2BE, HIST1H2BF, HIST1H2BG, HIST1H2BJ	332	93	17152	4.4441	0.995141	0.0358288	3.71505
GOTERM_BP_5	GO:0021938~smoothened signaling pathway involved in regulation of cerebellar granule cell precursor cell proliferation	3	0.819672	0.00217129	SMO, GLI2, GLI1	332	4	17152	38.747	0.995441	0.0360069	3.75858
GOTERM_BP_5	GO:0007418~ventral midline development	3	0.819672	0.00217129	SMO, GLI2, GLI1	332	4	17152	38.747	0.995441	0.0360069	3.75858
GOTERM_BP_5	GO:0045637~regulation of myeloid cell differentiation	12	3.27869	0.00243484	HIST1H4N, HMGB2, SFRP1, HIST1H4B, JUN, HIST1H4F, HIST1H4C, CDK6, RBM15, HIST1H4J, TMEM64, HIST1H4H	332	208	17152	2.98054	0.997632	0.0400266	4.20562
GOTERM_BP_5	GO:0001833~inner cell mass cell proliferation	4	1.0929	0.00330936	GINS1, NCAPG2, CHEK1, PALB2	332	16	17152	12.9157	0.999731	0.0536789	5.675
GOTERM_BP_5	GO:2001252~positive regulation of chromosome organization	10	2.73224	0.0033304	SREBF1, CCNB1, SGOL2A, PRKCQ, DDX11, NEK2, CENPE, ESPL1, BRCA1, FEN1	332	156	17152	3.31171	0.999745	0.053661	5.71008
GOTERM_BP_5	GO:0010638~positive regulation of organelle organization	23	6.28415	0.00346489	SREBF1, EDN3, NIN, CEP135, NEK2, PSRC1, NUSAP1, ESPL1, BIRC5, IGF2, CENPE, DCN, ARPIN, CENPJ, BRCA1, CCNB1, SGOL2A, PRKCQ, PLK4, DDX11, FBXO5, CDCA5, FEN1	332	605	17152	1.96403	0.999817	0.0554113	5.93409
GOTERM_BP_5	GO:0030099~myeloid cell differentiation	17	4.64481	0.00352182	HBA-A1, HIST1H4N, HBA-A2, HMGB2, GPC3, SFRP1, HIST1H4B, JUN, HIST1H4F, HBB-BS, HIST1H4C, CDK6, KLF2, RBM15, HIST1H4J, TMEM64, HIST1H4H	332	386	17152	2.2753	0.999841	0.0559373	6.02876
GOTERM_BP_5	GO:0007100~mitotic centrosome separation	3	0.819672	0.00357268	NDE1, KIF11, AURKA	332	5	17152	30.9976	0.99986	0.0563631	6.11325
GOTERM_BP_5	GO:0046602~regulation of mitotic centrosome separation	3	0.819672	0.00357268	KIF11, NEK2, CHEK1	332	5	17152	30.9976	0.99986	0.0563631	6.11325
GOTERM_BP_5	GO:0033567~DNA replication, Okazaki fragment processing	3	0.819672	0.00357268	DNA2, LIG1, FEN1	332	5	17152	30.9976	0.99986	0.0563631	6.11325
GOTERM_BP_5	GO:0055123~digestive system development	10	2.73224	0.00393693	CCNB1, TYMS, EDNRB, SMO, SFRP1, FAT4, SALL1, COL3A1, IGF2, GLI2	332	160	17152	3.22892	0.999944	0.0615494	6.71633
GOTERM_BP_5	GO:1902750~negative regulation of cell cycle G2/M phase transition	5	1.36612	0.00400052	CDK1, TICRR, TOPBP1, CHEK1, MBD4	332	34	17152	7.59745	0.999952	0.0621232	6.82123
GOTERM_BP_5	GO:0030097~hemopoiesis	30	8.19672	0.00430515	HIST1H4N, HMGB2, GLI2, IGHM, TMEM64, MLF1, ITM2A, GPC3, HIST1H4B, RTKN2, HIST1H4F, HIST1H4C, ANGPT1, TOP2A, HIST1H4J, HIST1H4H, PLD4, PIM1, CDK6, ESCO2, HBA-A1, HBA-A2, SFRP1, CD34, JUN, HBB-BS, KLF2, RBM15, KLF4, MELK	332	892	17152	1.73753	0.999977	0.0662893	7.32225
GOTERM_BP_5	GO:0009792~embryo development ending in birth or egg hatching	26	7.10383	0.00480596	GINS1, STIL, XRCC2, NEK2, XIST, PLXNB2, NASP, GJA1, PCDH12, CHEK1, CELSR1, GLI2, BRCA1, CCNB1, HBA-A1, SMO, HBA-A2, PLK4, G2E3, SFRP1, NCAPG2, SALL1, KIF20B, ANGPT1, PALB2, KLF2	332	739	17152	1.81763	0.999994	0.0732754	8.14041
GOTERM_BP_5	GO:0002520~immune system development	32	8.74317	0.00502283	HIST1H4N, HMGB2, GLI2, IGHM, TMEM64, MLF1, ITM2A, GPC3, HIST1H4B, RTKN2, HIST1H4F, HIST1H4C, ANGPT1, TOP2A, HIST1H4J, HIST1H4H, EXO1, PLD4, PIM1, CDK6, ATAD5, ESCO2, HBA-A1, HBA-A2, SFRP1, CD34, JUN, HBB-BS, KLF2, RBM15, KLF4, MELK	332	984	17152	1.68009	0.999996	0.0759952	8.49258
GOTERM_BP_5	GO:0016310~phosphorylation	57	15.5738	0.00510606	STIL, EDN3, IQGAP3, AURKA, VTN, IGHM, FAM83D, CCNE1, EDNRB, CDKN2C, MMD2, CHRNA7, ANGPT1, MASTL, SHC2, APLN, CCNA2, CDC6, CDK1, PLXNB2, RBL1, PIM1, CDK6, PBK, IRS1, ECT2, CDK2, PRKCQ, ADK, JUN, HBB-BS, MELK, CKS1B, LMNB1, ENPP2, NEK2, FOXM1, CHEK1, DCN, TK1, VRK1, BUB1, TNFRSF19, NDRG2, PSRC1, CENPE, BIRC5, IGF2, GSG2, CCNB1, LAMA1, PLK4, SFRP1, PLK1, CKS2, GDF10, KLF4	332	2063	17152	1.42742	0.999997	0.0767412	8.62739
GOTERM_BP_5	GO:2000112~regulation of cellular macromolecule biosynthetic process	96	26.2295	0.00527123	HMGN2, GJA1, DEK, GLI2, GLI1, CCNE1, EDNRB, GPC3, CDCA7, DDX11, HIST2H2AC, H2AFX, DEPDC1A, HTRA3, CCNA2, TOP2A, CDK1, NFKBIZ, EGR2, HIST1H1D, RBL1, PIM1, SF1, CDK6, IRS1, NCL, CDK2, ESCO2, PRKCQ, SMO, RFC3, UHRF1, JUN, HBB-BS, ZFP367, DSCC1, HIST1H2AB, HIST1H4N, CKS1B, HIST1H2AC, HMGB2, HIST1H2AF, TICRR, HIST1H2AG, NEK2, FOXM1, HIST1H2AE, PCNA-PS2, CHEK1, DCN, MDK, MLF1, ITM2A, TYMS, HIST1H4B, HI…	332	3875	17152	1.2799	0.999998	0.0786545	8.89439
GOTERM_BP_5	GO:0021937~cerebellar Purkinje cell-granule cell precursor cell signaling involved in regulation of granule cell precursor cell proliferation	3	0.819672	0.00529081	SMO, GLI2, GLI1	332	6	17152	25.8313	0.999998	0.078465	8.92598
GOTERM_BP_5	GO:0031100~organ regeneration	7	1.91257	0.00536458	CDK1, TYMS, MKI67, VTN, AURKA, CCNA2, GLI1	332	83	17152	4.35709	0.999998	0.0790463	9.04495
GOTERM_BP_5	GO:0098792~xenophagy	8	2.18579	0.0054662	DNAAF2, HIST1H3B, HIST1H3C, HIST1H3D, HIST1H3E, HIST1H3F, HIST1H3G, HIST1H3I	332	110	17152	3.75728	0.999999	0.0800122	9.2086
GOTERM_BP_5	GO:0044774~mitotic DNA integrity checkpoint	6	1.63934	0.00595722	CDK1, RPA2, TICRR, TOPBP1, MBD4, TOP2A	332	60	17152	5.16627	1	0.0863925	9.99541
GOTERM_BP_5	GO:1903707~negative regulation of hemopoiesis	9	2.45902	0.00635569	HIST1H4N, SFRP1, HIST1H4B, HIST1H4F, HIST1H4C, CDK6, RBM15, HIST1H4J, HIST1H4H	332	142	17152	3.27439	1	0.0913841	10.6292
GOTERM_BP_5	GO:0007020~microtubule nucleation	4	1.0929	0.00636367	NDE1, NIN, CEP192, CENPJ	332	20	17152	10.3325	1	0.0909684	10.6418
GOTERM_BP_5	GO:0048565~digestive tract development	9	2.45902	0.00718223	CCNB1, TYMS, EDNRB, SMO, SFRP1, FAT4, SALL1, COL3A1, GLI2	332	145	17152	3.20665	1	0.101513	11.9304
GOTERM_BP_5	GO:0031110~regulation of microtubule polymerization or depolymerization	6	1.63934	0.00731717	CKAP2, NIN, PSRC1, SKA3, SKA2, SKA1	332	63	17152	4.92025	1	0.102743	12.1412
GOTERM_BP_5	GO:0007417~central nervous system development	31	8.46995	0.0073504	ARSB, STIL, ENPP2, TRA2B, COL3A1, VTN, GLI2, MDK, GLI1, NDE1, APOD, FAT4, CDKN2C, H2AFX, NDRG2, PLP1, EGR2, ANP32B, NIN, SLC6A11, ALDH5A1, PLXNB2, DRAXIN, CENPF, CELSR1, ADGRG1, PCDH18, SMO, SALL1, RRM1, HPCA	332	969	17152	1.65278	1	0.102608	12.193
GOTERM_BP_5	GO:0021987~cerebral cortex development	8	2.18579	0.00831716	SMO, NDE1, FAT4, TRA2B, COL3A1, H2AFX, MDK, ADGRG1	332	119	17152	3.47312	1	0.11471	13.6881
GOTERM_BP_5	GO:1901989~positive regulation of cell cycle phase transition	6	1.63934	0.00833559	FAM83D, ANP32B, DBF4, BIRC5, CENPE, CDCA5	332	65	17152	4.76886	1	0.114318	13.7163
GOTERM_BP_5	GO:0048534~hematopoietic or lymphoid organ development	30	8.19672	0.00880724	HIST1H4N, HMGB2, GLI2, IGHM, TMEM64, MLF1, ITM2A, GPC3, HIST1H4B, RTKN2, HIST1H4F, HIST1H4C, ANGPT1, TOP2A, HIST1H4J, HIST1H4H, PLD4, PIM1, CDK6, ESCO2, HBA-A1, HBA-A2, SFRP1, CD34, JUN, HBB-BS, KLF2, RBM15, KLF4, MELK	332	940	17152	1.64881	1	0.119751	14.4368
GOTERM_BP_5	GO:0007144~female meiosis I	3	0.819672	0.00962695	FBXO5, AURKA, TRIP13	332	8	17152	19.3735	1	0.129488	15.6754
GOTERM_BP_5	GO:0051252~regulation of RNA metabolic process	88	24.0437	0.00965902	HMGN2, DEK, GLI2, GLI1, CCNE1, EDNRB, GPC3, CDCA7, DDX11, HIST2H2AC, H2AFX, DEPDC1A, HTRA3, CCNA2, TOP2A, NFKBIZ, EGR2, HIST1H1D, RBL1, PIM1, SF1, CDK6, NCL, CDK2, PRKCQ, SMO, UHRF1, JUN, ZFP367, HIST1H2AB, HIST1H4N, CKS1B, HIST1H2AC, HMGB2, HIST1H2AF, HIST1H2AG, TRA2B, FOXM1, HIST1H2AE, CHEK1, DCN, MDK, MLF1, HIST1H4B, HIST1H4F, HIST1H4C, MBNL3, PABPC1, HIST1H4J, HIST1H4H, CKAP2, SREBF1, GMNN, P…	332	3575	17152	1.2717	1	0.129196	15.7235
GOTERM_BP_5	GO:0007420~brain development	25	6.8306	0.0101941	STIL, PLP1, EGR2, ANP32B, NIN, SLC6A11, DRAXIN, PLXNB2, TRA2B, COL3A1, CENPF, GLI2, MDK, ADGRG1, PCDH18, GLI1, SMO, NDE1, APOD, FAT4, SALL1, HPCA, RRM1, H2AFX, NDRG2	332	745	17152	1.73365	1	0.135157	16.5225
GOTERM_BP_5	GO:2000278~regulation of DNA biosynthetic process	7	1.91257	0.0102053	PRKCQ, RFC3, NEK2, GJA1, CHEK1, KLF4, DSCC1	332	95	17152	3.80672	1	0.13458	16.5391
GOTERM_BP_5	GO:0010556~regulation of macromolecule biosynthetic process	96	26.2295	0.0102059	HMGN2, GJA1, DEK, GLI2, GLI1, CCNE1, EDNRB, GPC3, CDCA7, DDX11, HIST2H2AC, H2AFX, DEPDC1A, HTRA3, CCNA2, TOP2A, CDK1, NFKBIZ, EGR2, HIST1H1D, RBL1, PIM1, SF1, CDK6, IRS1, NCL, CDK2, ESCO2, PRKCQ, SMO, RFC3, UHRF1, JUN, HBB-BS, ZFP367, DSCC1, HIST1H2AB, HIST1H4N, CKS1B, HIST1H2AC, HMGB2, HIST1H2AF, TICRR, HIST1H2AG, NEK2, FOXM1, HIST1H2AE, PCNA-PS2, CHEK1, DCN, MDK, MLF1, ITM2A, TYMS, HIST1H4B, HI…	332	3966	17152	1.25053	1	0.13388	16.5399
GOTERM_BP_5	GO:0070192~chromosome organization involved in meiotic cell cycle	6	1.63934	0.0106591	SGOL2A, CCNE1, DSN1, BRIP1, NCAPD3, TRIP13	332	69	17152	4.4924	1	0.138695	17.2109
GOTERM_BP_5	GO:0045739~positive regulation of DNA repair	5	1.36612	0.0108944	RIF1, DDX11, FOXM1, PCNA, BRCA1	332	45	17152	5.74029	1	0.140812	17.5573
GOTERM_BP_5	GO:0007131~reciprocal meiotic recombination	5	1.36612	0.0108944	XRCC2, BRIP1, TOPBP1, TOP2A, TRIP13	332	45	17152	5.74029	1	0.140812	17.5573
GOTERM_BP_5	GO:0034508~centromere complex assembly	4	1.0929	0.0119599	CENPN, HJURP, CENPA, CENPI	332	25	17152	8.26602	1	0.152763	19.1087
GOTERM_BP_5	GO:0006273~lagging strand elongation	3	0.819672	0.0122207	DNA2, LIG1, FEN1	332	9	17152	17.2209	1	0.155048	19.4842
GOTERM_BP_5	GO:0008589~regulation of smoothened signaling pathway	6	1.63934	0.0126678	SMO, GPC3, SFRP1, SALL1, GLI2, GLI1	332	72	17152	4.30522	1	0.159467	20.1241
GOTERM_BP_5	GO:0050691~regulation of defense response to virus by host	8	2.18579	0.0141866	DNAAF2, HIST1H3B, HIST1H3C, HIST1H3D, HIST1H3E, HIST1H3F, HIST1H3G, HIST1H3I	332	132	17152	3.13107	1	0.176039	22.2622
GOTERM_BP_5	GO:0001822~kidney development	13	3.55191	0.0143476	CENPF, NID1, DCN, GLI2, SMO, GPC3, SFRP1, FAT4, CD34, KCNJ8, SALL1, ADAMTS1, ANGPT1	332	301	17152	2.23128	1	0.176985	22.4856
GOTERM_BP_5	GO:0019220~regulation of phosphate metabolic process	45	12.2951	0.0145028	CKS1B, EDN3, STIL, LMNB1, ENPP2, FOXM1, ADGRF5, IQGAP3, VTN, DCN, IGHM, FAM83D, EDNRB, CDKN2C, CDCA2, TNFRSF19, MMD2, CHRNA7, ANGPT1, MASTL, NDRG2, SHC2, CCNA2, APLN, CDC6, CEP192, PLXNB2, RBL1, PSRC1, CENPE, IGF2, PBK, IRS1, ECT2, CCNB1, SFRP1, PLK1, KNL1, JUN, HPCA, CKS2, GDF10, HBB-BS, KLF4, BARD1	332	1632	17152	1.42452	1	0.177856	22.7005
GOTERM_BP_5	GO:0044818~mitotic G2/M transition checkpoint	4	1.0929	0.014786	CDK1, TICRR, TOPBP1, MBD4	332	27	17152	7.65373	1	0.180137	23.091
GOTERM_BP_5	GO:0001556~oocyte maturation	4	1.0929	0.014786	CCNB1, FBXO5, AURKA, TRIP13	332	27	17152	7.65373	1	0.180137	23.091
GOTERM_BP_5	GO:0048608~reproductive structure development	18	4.91803	0.014795	HMGB2, NASP, XIST, KIF18A, SF1, BRIP1, PCDH12, DCN, GLI2, ADGRG1, GJB2, PLK4, SFRP1, SALL1, RRM1, ANGPT1, ADAMTS1, RBM15	332	490	17152	1.89781	1	0.179366	23.1034
GOTERM_BP_5	GO:0045876~positive regulation of sister chromatid cohesion	3	0.819672	0.0150827	SGOL2A, DDX11, FEN1	332	10	17152	15.4988	1	0.181661	23.4983
GOTERM_BP_5	GO:0046385~deoxyribose phosphate biosynthetic process	3	0.819672	0.0150827	TYMS, ADK, DUT	332	10	17152	15.4988	1	0.181661	23.4983
GOTERM_BP_5	GO:0021940~positive regulation of cerebellar granule cell precursor proliferation	3	0.819672	0.0150827	SMO, GLI2, GLI1	332	10	17152	15.4988	1	0.181661	23.4983
GOTERM_BP_5	GO:0061458~reproductive system development	18	4.91803	0.016132	HMGB2, NASP, XIST, KIF18A, SF1, BRIP1, PCDH12, DCN, GLI2, ADGRG1, GJB2, PLK4, SFRP1, SALL1, RRM1, ANGPT1, ADAMTS1, RBM15	332	495	17152	1.87864	1	0.192172	24.9221
GOTERM_BP_5	GO:0040001~establishment of mitotic spindle localization	4	1.0929	0.0163282	NDE1, CENPA, NUSAP1, SPDL1	332	28	17152	7.38038	1	0.193366	25.1855
GOTERM_BP_5	GO:0051781~positive regulation of cell division	6	1.63934	0.017422	KIF23, CDC6, KIF20B, IGF2, ECT2, MDK	332	78	17152	3.97405	1	0.20404	26.6382
GOTERM_BP_5	GO:0097421~liver regeneration	4	1.0929	0.0179573	TYMS, VTN, AURKA, GLI1	332	29	17152	7.12588	1	0.208682	27.3394
GOTERM_BP_5	GO:0032075~positive regulation of nuclease activity	3	0.819672	0.0182017	HMGB2, DDX11, PCNA	332	11	17152	14.0898	1	0.210252	27.6575
GOTERM_BP_5	GO:0007399~nervous system development	58	15.847	0.020049	ARSB, STIL, EDN3, XRCC2, GJA1, AURKA, VTN, APCDD1, GLI2, GLI1, EDNRB, NDE1, APOD, CDKN2C, MMD2, H2AFX, BOC, ISLR2, EGR2, ANP32B, ALDH5A1, UGT8A, DRAXIN, PLXNB2, CDK6, ECT2, SMO, JUN, RRM1, ADAMTS1, HMGB2, ENPP2, TRA2B, COL3A1, CLDN11, MDK, ITM2A, SERINC5, FAT3, BCHE, FAT4, NDRG2, PLP1, NIN, SLC6A11, CENPF, CELSR1, ADGRG1, PCDH18, P2RY12, LAMA1, DHFR, SFRP1, SALL1, HPCA, KIF20B, NEUROD4, KLF4	332	2261	17152	1.32527	1	0.228101	30.0195
GOTERM_BP_5	GO:0010468~regulation of gene expression	100	27.3224	0.0206253	EDN3, HMGN2, IQGAP3, CDCA7, DDX11, CFH, H2AFX, DEPDC1A, HTRA3, CCNA2, RBL1, PIM1, IRS1, UHRF1, CD34, JUN, HBB-BS, HIST1H4N, HMGB2, XIST, CHEK1, MDK, HIST1H4B, HIST1H4F, HIST1H4C, MBNL3, PABPC1, HIST1H4J, HIST1H4H, CKAP2, SREBF1, BRIP1, ATAD2, PMF1, BRCA1, SUV39H2, SFRP1, PLK1, SRSF6, SALL1, PCNA, HIST1H3B, HIST1H3C, TCF19, HIST1H3D, TMPO, HIST1H3E, HIST1H3F, KLF2, HIST1H3G, KLF4, HIST1H3I, GJA1, …	332	4268	17152	1.21047	1	0.232836	30.7412
GOTERM_BP_5	GO:0006355~regulation of transcription, DNA-templated	83	22.6776	0.0211702	HMGN2, DEK, GLI2, GLI1, CCNE1, EDNRB, GPC3, CDCA7, DDX11, HIST2H2AC, H2AFX, DEPDC1A, HTRA3, CCNA2, TOP2A, NFKBIZ, EGR2, HIST1H1D, RBL1, PIM1, SF1, CDK6, NCL, CDK2, SMO, PRKCQ, UHRF1, JUN, ZFP367, HIST1H2AB, HIST1H4N, CKS1B, HIST1H2AC, HMGB2, HIST1H2AF, HIST1H2AG, FOXM1, HIST1H2AE, CHEK1, DCN, MDK, MLF1, HIST1H4B, HIST1H4F, HIST1H4C, HIST1H4J, HIST1H4H, CKAP2, SREBF1, GMNN, PSRC1, CENPF, BRIP1, AT…	332	3449	17152	1.24326	1	0.237188	31.4173
GOTERM_BP_5	GO:0043549~regulation of kinase activity	22	6.01093	0.0215626	CDC6, CKS1B, STIL, EDN3, LMNB1, RBL1, PSRC1, IQGAP3, CENPE, DCN, IGHM, ECT2, IRS1, SFRP1, CDKN2C, PLK1, CKS2, ANGPT1, CHRNA7, MMD2, SHC2, CCNA2	332	674	17152	1.68632	1	0.239985	31.9003
GOTERM_BP_5	GO:0046661~male sex differentiation	9	2.45902	0.0217742	HMGB2, SFRP1, NASP, RRM1, KIF18A, SF1, BRIP1, ADGRG1, GJB2	332	177	17152	2.62691	1	0.24099	32.1593
GOTERM_BP_5	GO:0072001~renal system development	13	3.55191	0.0218052	CENPF, NID1, DCN, GLI2, SMO, GPC3, SFRP1, FAT4, CD34, KCNJ8, SALL1, ADAMTS1, ANGPT1	332	320	17152	2.0988	1	0.240238	32.1972
GOTERM_BP_5	GO:2001141~regulation of RNA biosynthetic process	83	22.6776	0.0224576	HMGN2, DEK, GLI2, GLI1, CCNE1, EDNRB, GPC3, CDCA7, DDX11, HIST2H2AC, H2AFX, DEPDC1A, HTRA3, CCNA2, TOP2A, NFKBIZ, EGR2, HIST1H1D, RBL1, PIM1, SF1, CDK6, NCL, CDK2, SMO, PRKCQ, UHRF1, JUN, ZFP367, HIST1H2AB, HIST1H4N, CKS1B, HIST1H2AC, HMGB2, HIST1H2AF, HIST1H2AG, FOXM1, HIST1H2AE, CHEK1, DCN, MDK, MLF1, HIST1H4B, HIST1H4F, HIST1H4C, HIST1H4J, HIST1H4H, CKAP2, SREBF1, GMNN, PSRC1, CENPF, BRIP1, AT…	332	3458	17152	1.24002	1	0.245462	32.9899
GOTERM_BP_5	GO:0045880~positive regulation of smoothened signaling pathway	4	1.0929	0.0233681	SMO, GPC3, SFRP1, GLI1	332	32	17152	6.45783	1	0.253041	34.0814
GOTERM_BP_5	GO:0032774~RNA biosynthetic process	85	23.224	0.0240671	HMGN2, DEK, GLI2, GLI1, PRIM1, CCNE1, EDNRB, GPC3, CDCA7, DDX11, HIST2H2AC, PRIM2, H2AFX, DEPDC1A, HTRA3, CCNA2, TOP2A, NFKBIZ, EGR2, HIST1H1D, RBL1, PIM1, SF1, CDK6, NCL, CDK2, PRKCQ, SMO, UHRF1, JUN, ZFP367, HIST1H2AB, HIST1H4N, CKS1B, HIST1H2AC, HMGB2, HIST1H2AF, HIST1H2AG, FOXM1, HIST1H2AE, CHEK1, DCN, MDK, MLF1, HIST1H4B, HIST1H4F, HIST1H4C, HIST1H4J, HIST1H4H, CKAP2, SREBF1, GMNN, PSRC1, CE…	332	3565	17152	1.23179	1	0.258508	34.9079
GOTERM_BP_5	GO:0008406~gonad development	11	3.00546	0.0242961	HMGB2, SFRP1, SALL1, NASP, RRM1, KIF18A, SF1, BRIP1, ANGPT1, ADAMTS1, ADGRG1	332	251	17152	2.2641	1	0.259541	35.1766
GOTERM_BP_5	GO:0043066~negative regulation of apoptotic process	28	7.65027	0.024657	STIL, HMGB2, XRCC2, FIGNL1, AURKA, GLI2, MDK, EDNRB, G2E3, ANGPT1, PALB2, CDK1, ANP32B, DRAXIN, PIM1, CENPF, BIRC5, NCL, BRCA1, SMO, PRKCQ, MAD2L1, SFRP1, PLK1, SRSF6, JUN, KLF4, BARD1	332	936	17152	1.54546	1	0.261777	35.5979
GOTERM_BP_5	GO:0021936~regulation of cerebellar granule cell precursor proliferation	3	0.819672	0.0251671	SMO, GLI2, GLI1	332	13	17152	11.9222	1	0.265347	36.1891
GOTERM_BP_5	GO:2000781~positive regulation of double-strand break repair	3	0.819672	0.0251671	RIF1, DDX11, FOXM1	332	13	17152	11.9222	1	0.265347	36.1891
GOTERM_BP_5	GO:0032467~positive regulation of cytokinesis	4	1.0929	0.0253466	KIF23, CDC6, KIF20B, ECT2	332	33	17152	6.26214	1	0.265876	36.3958
GOTERM_BP_5	GO:0061138~morphogenesis of a branching epithelium	10	2.73224	0.0253605	LAMA1, SMO, GPC3, SFRP1, FAT4, SALL1, ANGPT1, CELSR1, GLI2, RBM15	332	217	17152	2.38077	1	0.264905	36.4118
GOTERM_BP_5	GO:0001764~neuron migration	8	2.18579	0.0265222	NDE1, FAT3, COL3A1, KIF20B, GJA1, NEUROD4, CELSR1, ADGRG1	332	150	17152	2.75534	1	0.274211	37.7345
GOTERM_BP_5	GO:0048754~branching morphogenesis of an epithelial tube	9	2.45902	0.0266702	LAMA1, SMO, GPC3, FAT4, SALL1, ANGPT1, CELSR1, GLI2, RBM15	332	184	17152	2.52698	1	0.274407	37.9012
GOTERM_BP_5	GO:2000179~positive regulation of neural precursor cell proliferation	5	1.36612	0.0270155	SMO, C330027C09RIK, GLI2, ADGRG1, GLI1	332	59	17152	4.37819	1	0.276337	38.2883
GOTERM_BP_5	GO:0048469~cell maturation	9	2.45902	0.0272599	CCNB1, TYMS, EDNRB, PLP1, FBXO5, GJA1, AURKA, KLF2, TRIP13	332	185	17152	2.51332	1	0.277363	38.5609
GOTERM_BP_5	GO:0045137~development of primary sexual characteristics	11	3.00546	0.0272599	HMGB2, SFRP1, SALL1, NASP, RRM1, KIF18A, SF1, BRIP1, ANGPT1, ADAMTS1, ADGRG1	332	256	17152	2.21988	1	0.276256	38.5609
GOTERM_BP_5	GO:0046546~development of primary male sexual characteristics	8	2.18579	0.0273703	HMGB2, SFRP1, NASP, RRM1, KIF18A, SF1, BRIP1, ADGRG1	332	151	17152	2.73709	1	0.276113	38.6837
GOTERM_BP_5	GO:0008584~male gonad development	8	2.18579	0.0273703	HMGB2, SFRP1, NASP, RRM1, KIF18A, SF1, BRIP1, ADGRG1	332	151	17152	2.73709	1	0.276113	38.6837
GOTERM_BP_5	GO:0060562~epithelial tube morphogenesis	14	3.82514	0.027987	LAMA1, SMO, STIL, GPC3, SFRP1, FAT4, SALL1, PLXNB2, KIF20B, GJA1, ANGPT1, CELSR1, GLI2, RBM15	332	370	17152	1.9548	1	0.280329	39.3653
GOTERM_BP_5	GO:0048732~gland development	17	4.64481	0.0280083	MKI67, FOXM1, IQGAP3, VTN, AURKA, IGF2, GLI2, MDK, IRS1, GLI1, SLC29A1, LAMA1, SMO, TYMS, SFRP1, JUN, SALL1	332	488	17152	1.79972	1	0.279409	39.3887
GOTERM_BP_5	GO:1901992~positive regulation of mitotic cell cycle phase transition	5	1.36612	0.0285197	ANP32B, DBF4, BIRC5, CENPE, CDCA5	332	60	17152	4.30522	1	0.282662	39.9483
GOTERM_BP_5	GO:0071479~cellular response to ionizing radiation	5	1.36612	0.0285197	RAD51AP1, SFRP1, FIGNL1, H2AFX, ECT2	332	60	17152	4.30522	1	0.282662	39.9483
GOTERM_BP_5	GO:0001649~osteoblast differentiation	10	2.73224	0.0287798	SMO, SFRP1, FIGNL1, GDF10, GJA1, CDK6, IGF2, GLI2, TMEM64, GLI1	332	222	17152	2.32715	1	0.283758	40.231
GOTERM_BP_5	GO:0043069~negative regulation of programmed cell death	28	7.65027	0.0293779	STIL, HMGB2, XRCC2, FIGNL1, AURKA, GLI2, MDK, EDNRB, G2E3, ANGPT1, PALB2, CDK1, ANP32B, DRAXIN, PIM1, CENPF, BIRC5, NCL, BRCA1, SMO, PRKCQ, MAD2L1, SFRP1, PLK1, SRSF6, JUN, KLF4, BARD1	332	951	17152	1.52109	1	0.28767	40.8764
GOTERM_BP_5	GO:0031399~regulation of protein modification process	43	11.7486	0.0295076	CKS1B, EDN3, STIL, LMNB1, ENPP2, FOXM1, IQGAP3, VTN, CHEK1, DCN, IGHM, FAM83D, EDNRB, CDKN2C, CDCA2, FBXO5, TNFRSF19, MMD2, ANGPT1, CHRNA7, MASTL, NDRG2, SHC2, CCNA2, SREBF1, CDC6, PLXNB2, PSRC1, SKP2, CENPE, IGF2, PBK, ECT2, BRCA1, CCNB1, MAD2L1, SFRP1, PLK1, JUN, CKS2, GDF10, HBB-BS, KLF4	332	1618	17152	1.37299	1	0.287645	41.0155
GOTERM_BP_5	GO:0045143~homologous chromosome segregation	5	1.36612	0.0300727	CCNE1, PLK1, BRIP1, ESPL1, TRIP13	332	61	17152	4.23464	1	0.291215	41.618
GOTERM_BP_5	GO:0030900~forebrain development	15	4.09836	0.0301606	STIL, NIN, DRAXIN, TRA2B, COL3A1, GLI2, ADGRG1, MDK, GLI1, SMO, NDE1, FAT4, SALL1, RRM1, H2AFX	332	413	17152	1.87637	1	0.290832	41.7112
GOTERM_BP_5	GO:0060548~negative regulation of cell death	30	8.19672	0.0305887	STIL, HMGB2, XRCC2, FIGNL1, AURKA, GLI2, MDK, EDNRB, G2E3, ANGPT1, PALB2, CDK1, ANP32B, DRAXIN, PIM1, CENPF, BIRC5, NCL, BRCA1, ITPR1, SMO, PRKCQ, MAD2L1, SFRP1, PLK1, SRSF6, CD34, JUN, KLF4, BARD1	332	1042	17152	1.48741	1	0.293228	42.163
GOTERM_BP_5	GO:0098542~defense response to other organism	20	5.46448	0.0308942	HMGB2, HIST1H2BC, HIST1H2BE, HIST1H2BF, SLFN9, HIST1H2BG, IGHM, SERINC5, HIST1H2BN, HIST1H2BK, DNAAF2, KCNJ8, HIST1H2BJ, HIST1H3B, HIST1H3C, HIST1H3D, HIST1H3E, HIST1H3F, HIST1H3G, HIST1H3I	332	616	17152	1.67736	1	0.294604	42.4834
GOTERM_BP_5	GO:1903706~regulation of hemopoiesis	14	3.82514	0.0310736	HIST1H4N, HMGB2, SFRP1, HIST1H4B, JUN, PIM1, HIST1H4F, HIST1H4C, CDK6, GLI2, RBM15, HIST1H4J, TMEM64, HIST1H4H	332	376	17152	1.92361	1	0.294951	42.6708
GOTERM_BP_5	GO:2000573~positive regulation of DNA biosynthetic process	5	1.36612	0.0333262	PRKCQ, RFC3, NEK2, KLF4, DSCC1	332	63	17152	4.10021	1	0.31174	44.975
GOTERM_BP_5	GO:0050688~regulation of defense response to virus	8	2.18579	0.0338265	DNAAF2, HIST1H3B, HIST1H3C, HIST1H3D, HIST1H3E, HIST1H3F, HIST1H3G, HIST1H3I	332	158	17152	2.61583	1	0.314507	45.4748
GOTERM_BP_5	GO:0045935~positive regulation of nucleobase-containing compound metabolic process	43	11.7486	0.0338923	CKS1B, HMGB2, NEK2, FOXM1, TRA2B, CHEK1, DCN, GLI2, MDK, GLI1, DDX11, PABPC1, TOP2A, CCNA2, CKAP2, SREBF1, CDK1, EGR2, PSRC1, PIM1, ATAD2, IGF2, ATAD5, CENPK, NCL, BRCA1, CDK2, CCNB1, PRKCQ, DNA2, SMO, RFC3, SFRP1, RIF1, SALL1, JUN, HPCA, PCNA, CKS2, KLF2, RBM15, KLF4, DSCC1	332	1637	17152	1.35705	1	0.313877	45.5402
GOTERM_BP_5	GO:0048821~erythrocyte development	4	1.0929	0.0341304	HBA-A1, HBA-A2, HBB-BS, KLF2	332	37	17152	5.58515	1	0.314582	45.7763
GOTERM_BP_5	GO:0050792~regulation of viral process	12	3.27869	0.0344996	DNAAF2, JUN, FAM111A, HIST1H3B, HIST1H3C, HIST1H3D, PABPC1, HIST1H3E, HIST1H3F, HIST1H3G, TOP2A, HIST1H3I	332	304	17152	2.03932	1	0.316287	46.1404
GOTERM_BP_5	GO:0032465~regulation of cytokinesis	5	1.36612	0.035027	KIF23, CDC6, KIF20B, AURKA, ECT2	332	64	17152	4.03614	1	0.319178	46.6565
GOTERM_BP_5	GO:0051293~establishment of spindle localization	4	1.0929	0.036542	NDE1, CENPA, NUSAP1, SPDL1	332	38	17152	5.43817	1	0.329452	48.1136
GOTERM_BP_5	GO:2001222~regulation of neuron migration	4	1.0929	0.036542	PLXNB2, COL3A1, KIF20B, ADGRG1	332	38	17152	5.43817	1	0.329452	48.1136
GOTERM_BP_5	GO:0000076~DNA replication checkpoint	3	0.819672	0.0372798	DNA2, TICRR, TOPBP1	332	16	17152	9.68675	1	0.333774	48.8094
GOTERM_BP_5	GO:0007135~meiosis II	3	0.819672	0.0372798	SGOL2A, DSN1, MASTL	332	16	17152	9.68675	1	0.333774	48.8094
GOTERM_BP_5	GO:0006338~chromatin remodeling	7	1.91257	0.037863	CHD1L, ANP32B, HJURP, NASP, CHEK1, DEK, SUV39H2	332	128	17152	2.8253	1	0.336902	49.3532
GOTERM_BP_5	GO:0007057~spindle assembly involved in female meiosis I	2	0.546448	0.0382248	FBXO5, AURKA	332	2	17152	51.6627	1	0.338379	49.6878
GOTERM_BP_5	GO:0060032~notochord regression	2	0.546448	0.0382248	GLI2, GLI1	332	2	17152	51.6627	1	0.338379	49.6878
GOTERM_BP_5	GO:0051440~regulation of ubiquitin-protein ligase activity involved in meiotic cell cycle	2	0.546448	0.0382248	FBXO5, MASTL	332	2	17152	51.6627	1	0.338379	49.6878
GOTERM_BP_5	GO:1904009~cellular response to monosodium glutamate	2	0.546448	0.0382248	LMNB1, HPCA	332	2	17152	51.6627	1	0.338379	49.6878
GOTERM_BP_5	GO:0000018~regulation of DNA recombination	5	1.36612	0.038577	RPA2, RAD51AP1, FIGNL1, CHEK1, ATAD5	332	66	17152	3.91384	1	0.339773	50.0116
GOTERM_BP_5	GO:0048146~positive regulation of fibroblast proliferation	5	1.36612	0.038577	CCNB1, CDC6, JUN, CDK6, CCNA2	332	66	17152	3.91384	1	0.339773	50.0116
GOTERM_BP_5	GO:0016477~cell migration	33	9.01639	0.0391383	ARSB, EDN3, HMGB2, ENPP2, COL3A1, GJA1, VTN, DCN, APCDD1, MDK, FAM83D, EDNRB, NDE1, APOD, FAT3, GPC6, ANGPT1, ADAMTS12, PLXNB2, CELSR1, ARPIN, ADGRG1, IRS1, P2RY12, SMO, PRKCQ, SFRP1, CD34, JUN, KIF20B, PLA2G7, NEUROD4, KLF4	332	1199	17152	1.42191	1	0.342657	50.5235
GOTERM_BP_5	GO:0009798~axis specification	6	1.63934	0.03974	PEG12, STIL, SMO, GPC3, SFRP1, AURKA	332	97	17152	3.19563	1	0.345794	51.0667
GOTERM_BP_5	GO:0001738~morphogenesis of a polarized epithelium	5	1.36612	0.0404265	LAMA1, GPC3, SFRP1, FAT4, CELSR1	332	67	17152	3.85542	1	0.349492	51.6796
GOTERM_BP_5	GO:0021924~cell proliferation in external granule layer	3	0.819672	0.0417223	SMO, GLI2, GLI1	332	17	17152	9.11694	1	0.357395	52.8168
GOTERM_BP_5	GO:0032069~regulation of nuclease activity	3	0.819672	0.0463517	HMGB2, DDX11, PCNA	332	18	17152	8.61044	1	0.387633	56.6769
GOTERM_BP_5	GO:0021534~cell proliferation in hindbrain	3	0.819672	0.0463517	SMO, GLI2, GLI1	332	18	17152	8.61044	1	0.387633	56.6769
GOTERM_BP_5	GO:0000723~telomere maintenance	6	1.63934	0.0475954	PRKCQ, RPA2, CCNE1, DNA2, NEK2, PCNA	332	102	17152	3.03898	1	0.394571	57.662
GOTERM_BP_5	GO:0032200~telomere organization	6	1.63934	0.0475954	PRKCQ, RPA2, CCNE1, DNA2, NEK2, PCNA	332	102	17152	3.03898	1	0.394571	57.662
GOTERM_BP_5	GO:0051653~spindle localization	4	1.0929	0.0498634	NDE1, CENPA, NUSAP1, SPDL1	332	43	17152	4.80583	1	0.407957	59.4042
GOTERM_BP_5	GO:0001655~urogenital system development	13	3.55191	0.0508374	CENPF, NID1, DCN, GLI2, SMO, GPC3, SFRP1, FAT4, CD34, KCNJ8, SALL1, ADAMTS1, ANGPT1	332	364	17152	1.84509	1	0.412857	60.1315
GOTERM_BP_5	GO:0022008~neurogenesis	42	11.4754	0.0510167	ARSB, EDN3, HMGB2, XRCC2, ENPP2, COL3A1, GJA1, VTN, AURKA, APCDD1, GLI2, EDNRB, NDE1, APOD, FAT3, FAT4, BCHE, CDKN2C, MMD2, BOC, ISLR2, PLP1, EGR2, NIN, UGT8A, DRAXIN, PLXNB2, CDK6, CELSR1, ADGRG1, ECT2, P2RY12, SMO, LAMA1, DHFR, SFRP1, SALL1, JUN, KIF20B, NEUROD4, ADAMTS1, KLF4	332	1638	17152	1.32468	1	0.412703	60.264
GOTERM_BP_5	GO:0072520~seminiferous tubule development	3	0.819672	0.0511594	KIF18A, BRIP1, ADGRG1	332	19	17152	8.15726	1	0.412321	60.3692
GOTERM_BP_5	GO:0007095~mitotic G2 DNA damage checkpoint	3	0.819672	0.0511594	CDK1, TOPBP1, MBD4	332	19	17152	8.15726	1	0.412321	60.3692
GOTERM_BP_5	GO:0006913~nucleocytoplasmic transport	14	3.82514	0.0513245	NXT1, CDK1, SMO, PRKCQ, EGR2, APOD, ANP32B, JUN, IPO11, ANGPT1, POLA2, ECT2, BRCA1, BARD1	332	406	17152	1.78147	1	0.412082	60.4905
GOTERM_BP_5	GO:0097306~cellular response to alcohol	4	1.0929	0.0527747	SMO, KLF2, BRCA1, KLF4	332	44	17152	4.6966	1	0.419797	61.5416
GOTERM_BP_5	GO:0048662~negative regulation of smooth muscle cell proliferation	4	1.0929	0.0527747	APOD, SF1, NDRG2, KLF4	332	44	17152	4.6966	1	0.419797	61.5416
GOTERM_BP_5	GO:0016331~morphogenesis of embryonic epithelium	8	2.18579	0.0535097	ALDH1A1, STIL, SFRP1, SALL1, PLXNB2, KIF20B, CELSR1, GLI2	332	175	17152	2.36172	1	0.423019	62.0642
GOTERM_BP_5	GO:0045937~positive regulation of phosphate metabolic process	29	7.9235	0.0536322	EDN3, STIL, CKS1B, LMNB1, ENPP2, ADGRF5, IQGAP3, VTN, IGHM, EDNRB, CDCA2, TNFRSF19, ANGPT1, CHRNA7, MMD2, SHC2, APLN, CDC6, PSRC1, CENPE, IGF2, ECT2, IRS1, CCNB1, PLK1, JUN, HPCA, CKS2, GDF10	332	1053	17152	1.42281	1	0.422488	62.1506
GOTERM_BP_5	GO:0010562~positive regulation of phosphorus metabolic process	29	7.9235	0.0536322	EDN3, STIL, CKS1B, LMNB1, ENPP2, ADGRF5, IQGAP3, VTN, IGHM, EDNRB, CDCA2, TNFRSF19, ANGPT1, CHRNA7, MMD2, SHC2, APLN, CDC6, PSRC1, CENPE, IGF2, ECT2, IRS1, CCNB1, PLK1, JUN, HPCA, CKS2, GDF10	332	1053	17152	1.42281	1	0.422488	62.1506
GOTERM_BP_5	GO:0001843~neural tube closure	6	1.63934	0.0544964	STIL, SFRP1, SALL1, PLXNB2, KIF20B, CELSR1	332	106	17152	2.9243	1	0.42644	62.7552
GOTERM_BP_5	GO:0051169~nuclear transport	14	3.82514	0.0556117	NXT1, CDK1, SMO, PRKCQ, EGR2, APOD, ANP32B, JUN, IPO11, ANGPT1, POLA2, ECT2, BRCA1, BARD1	332	410	17152	1.76409	1	0.431833	63.522
GOTERM_BP_5	GO:0033365~protein localization to organelle	23	6.28415	0.0557165	SREBF1, CDK1, STIL, IPO11, SPDL1, AURKA, POLA2, ECT2, IRS1, BRCA1, GSG2, ESCO2, FAM83D, SMO, PRKCQ, APOD, KNL1, CENPA, PLK1, JUN, KIF20B, ANGPT1, CNTLN	332	792	17152	1.5003	1	0.431179	63.5933
GOTERM_BP_5	GO:0051438~regulation of ubiquitin-protein transferase activity	4	1.0929	0.0557661	MAD2L1, PLK1, FBXO5, MASTL	332	45	17152	4.59224	1	0.430202	63.627
GOTERM_BP_5	GO:0007140~male meiosis	4	1.0929	0.0557661	SGOL2A, KIF18A, SUV39H2, TRIP13	332	45	17152	4.59224	1	0.430202	63.627
GOTERM_BP_5	GO:0060606~tube closure	6	1.63934	0.0563075	STIL, SFRP1, SALL1, PLXNB2, KIF20B, CELSR1	332	107	17152	2.89697	1	0.432128	63.9928
GOTERM_BP_5	GO:0048568~embryonic organ development	16	4.37158	0.0566474	STIL, TRA2B, XIST, POLE, PCDH12, GJA1, GJB6, LRIG3, CELSR1, GLI2, GLI1, ALDH1A1, SMO, PLK4, SALL1, PALB2	332	494	17152	1.67328	1	0.432857	64.2207
GOTERM_BP_5	GO:0007056~spindle assembly involved in female meiosis	2	0.546448	0.0567873	FBXO5, AURKA	332	3	17152	34.4418	1	0.432415	64.3141
GOTERM_BP_5	GO:0031427~response to methotrexate	2	0.546448	0.0567873	DHFR, SLC22A6	332	3	17152	34.4418	1	0.432415	64.3141
GOTERM_BP_5	GO:1902990~mitotic telomere maintenance via semi-conservative replication	2	0.546448	0.0567873	DNA2, PCNA	332	3	17152	34.4418	1	0.432415	64.3141
GOTERM_BP_5	GO:0071409~cellular response to cycloheximide	2	0.546448	0.0567873	KLF2, KLF4	332	3	17152	34.4418	1	0.432415	64.3141
GOTERM_BP_5	GO:0006269~DNA replication, synthesis of RNA primer	2	0.546448	0.0567873	PRIM1, PRIM2	332	3	17152	34.4418	1	0.432415	64.3141
GOTERM_BP_5	GO:0035239~tube morphogenesis	14	3.82514	0.0581967	LAMA1, SMO, STIL, GPC3, SFRP1, FAT4, SALL1, PLXNB2, KIF20B, GJA1, ANGPT1, CELSR1, GLI2, RBM15	332	413	17152	1.75128	1	0.439312	65.2423
GOTERM_BP_5	GO:0021543~pallium development	8	2.18579	0.0590143	SMO, NDE1, FAT4, TRA2B, COL3A1, H2AFX, MDK, ADGRG1	332	179	17152	2.30895	1	0.442725	65.7703
GOTERM_BP_5	GO:0051247~positive regulation of protein metabolic process	37	10.1093	0.0611045	CKS1B, EDN3, STIL, LMNB1, ENPP2, IQGAP3, GJA1, VTN, AURKA, IGHM, EDNRB, GPC3, CDCA2, TNFRSF19, MMD2, ANGPT1, CHRNA7, MASTL, SHC2, SREBF1, CDC6, ANP32B, PSRC1, SKP2, CENPE, IGF2, ECT2, BRCA1, CCNB1, PRKCQ, UHRF1, PLK1, JUN, CKS2, GDF10, KLF2, KLF4	332	1428	17152	1.3386	1	0.453233	67.0859
GOTERM_BP_5	GO:0048599~oocyte development	4	1.0929	0.0619853	CCNB1, FBXO5, AURKA, TRIP13	332	47	17152	4.39682	1	0.456846	67.6259
GOTERM_BP_5	GO:1901652~response to peptide	14	3.82514	0.0628172	SREBF1, CDC6, EGR2, GJA1, IGF2, IRS1, CDK2, PRKCQ, DDX11, SRSF6, KLF2, HADH, CCNA2, KLF4	332	418	17152	1.73033	1	0.460145	68.1283
GOTERM_BP_5	GO:2001022~positive regulation of response to DNA damage stimulus	5	1.36612	0.0640296	RIF1, DDX11, FOXM1, PCNA, BRCA1	332	78	17152	3.31171	1	0.465464	68.8472
GOTERM_BP_5	GO:1905114~cell surface receptor signaling pathway involved in cell-cell signaling	15	4.09836	0.0666775	DRAXIN, CELSR1, APCDD1, GLI2, TMEM64, GLI1, PEG12, SLC29A1, CCNE1, SMO, GPC3, SFRP1, SALL1, NDRG2, KLF4	332	465	17152	1.66654	1	0.478314	70.3645
GOTERM_BP_5	GO:0046822~regulation of nucleocytoplasmic transport	9	2.45902	0.0666999	PRKCQ, CDK1, SMO, ANP32B, APOD, ANGPT1, ECT2, BRCA1, BARD1	332	222	17152	2.09443	1	0.477144	70.3771
GOTERM_BP_5	GO:0051607~defense response to virus	11	3.00546	0.0677818	SERINC5, KCNJ8, DNAAF2, SLFN9, HIST1H3B, HIST1H3C, HIST1H3D, HIST1H3E, HIST1H3F, HIST1H3G, HIST1H3I	332	301	17152	1.888	1	0.481522	70.9765
GOTERM_BP_5	GO:1902806~regulation of cell cycle G1/S phase transition	6	1.63934	0.0678942	FAM83D, RPA2, ANP32B, DBF4, SLFN9, GSG2	332	113	17152	2.74315	1	0.480824	71.0381
GOTERM_BP_5	GO:0014020~primary neural tube formation	6	1.63934	0.0678942	STIL, SFRP1, SALL1, PLXNB2, KIF20B, CELSR1	332	113	17152	2.74315	1	0.480824	71.0381
GOTERM_BP_5	GO:1902115~regulation of organelle assembly	7	1.91257	0.0691146	STIL, PLK4, PLK1, CEP192, CEP135, CENPJ, MDM1	332	149	17152	2.4271	1	0.485843	71.6992
GOTERM_BP_5	GO:0031401~positive regulation of protein modification process	29	7.9235	0.0691391	EDN3, STIL, CKS1B, LMNB1, ENPP2, IQGAP3, VTN, IGHM, EDNRB, CDCA2, TNFRSF19, ANGPT1, CHRNA7, MMD2, MASTL, SHC2, SREBF1, CDC6, PSRC1, SKP2, CENPE, IGF2, ECT2, BRCA1, CCNB1, PLK1, JUN, CKS2, GDF10	332	1082	17152	1.38467	1	0.48469	71.7123
GOTERM_BP_5	GO:0030903~notochord development	3	0.819672	0.0720048	STIL, GLI2, GLI1	332	23	17152	6.73861	1	0.497896	73.2085
GOTERM_BP_5	GO:0071295~cellular response to vitamin	3	0.819672	0.0720048	SFRP1, PIM1, BRIP1	332	23	17152	6.73861	1	0.497896	73.2085
GOTERM_BP_5	GO:0021915~neural tube development	8	2.18579	0.0741888	STIL, SMO, SFRP1, SALL1, PLXNB2, KIF20B, CELSR1, GLI2	332	189	17152	2.18678	1	0.507391	74.2984
GOTERM_BP_5	GO:0072006~nephron development	7	1.91257	0.0745169	SMO, GPC3, FAT4, CD34, SALL1, ANGPT1, NID1	332	152	17152	2.3792	1	0.507702	74.4584
GOTERM_BP_5	GO:0021537~telencephalon development	10	2.73224	0.0749578	SMO, NDE1, NIN, FAT4, SALL1, TRA2B, COL3A1, H2AFX, MDK, ADGRG1	332	267	17152	1.93493	1	0.508557	74.6721
GOTERM_BP_5	GO:0032201~telomere maintenance via semi-conservative replication	2	0.546448	0.0749927	DNA2, PCNA	332	4	17152	25.8313	1	0.507445	74.6889
GOTERM_BP_5	GO:0043137~DNA replication, removal of RNA primer	2	0.546448	0.0749927	DNA2, FEN1	332	4	17152	25.8313	1	0.507445	74.6889
GOTERM_BP_5	GO:0061302~smooth muscle cell-matrix adhesion	2	0.546448	0.0749927	APOD, VTN	332	4	17152	25.8313	1	0.507445	74.6889
GOTERM_BP_5	GO:0072093~metanephric renal vesicle formation	2	0.546448	0.0749927	SMO, SALL1	332	4	17152	25.8313	1	0.507445	74.6889
GOTERM_BP_5	GO:0046898~response to cycloheximide	2	0.546448	0.0749927	KLF2, KLF4	332	4	17152	25.8313	1	0.507445	74.6889
GOTERM_BP_5	GO:0009994~oocyte differentiation	4	1.0929	0.0753363	CCNB1, FBXO5, AURKA, TRIP13	332	51	17152	4.05197	1	0.507829	74.8541
GOTERM_BP_5	GO:1901653~cellular response to peptide	10	2.73224	0.0775211	SREBF1, PRKCQ, CDC6, DDX11, IGF2, KLF2, IRS1, CCNA2, CDK2, KLF4	332	269	17152	1.92054	1	0.516974	75.881
GOTERM_BP_5	GO:1990748~cellular detoxification	3	0.819672	0.0775802	HBA-A1, HBA-A2, HBB-BS	332	24	17152	6.45783	1	0.515977	75.9082
GOTERM_BP_5	GO:0003002~regionalization	12	3.27869	0.0791948	SMO, EGR2, GPC3, XRCC2, SFRP1, TRA2B, AURKA, CELSR1, PALB2, GLI2, ADGRG1, GLI1	332	352	17152	1.76123	1	0.52226	76.6407
GOTERM_BP_5	GO:0001889~liver development	7	1.91257	0.082084	TYMS, MKI67, FOXM1, JUN, VTN, AURKA, GLI1	332	156	17152	2.3182	1	0.534232	77.8994
GOTERM_BP_5	GO:0007423~sensory organ development	18	4.91803	0.0823356	ANP32B, GJA1, GJB6, LRIG3, CELSR1, GLI2, ALDH1A1, LAMA1, FAT3, FAT4, JUN, SALL1, RRM1, HPCA, NEUROD4, CCNA2, MDM1, KLF4	332	608	17152	1.52949	1	0.534091	78.0059
GOTERM_BP_5	GO:0001736~establishment of planar polarity	4	1.0929	0.0824484	GPC3, SFRP1, FAT4, CELSR1	332	53	17152	3.89907	1	0.533327	78.0535
GOTERM_BP_5	GO:0044773~mitotic DNA damage checkpoint	4	1.0929	0.0824484	CDK1, RPA2, TOPBP1, MBD4	332	53	17152	3.89907	1	0.533327	78.0535
GOTERM_BP_5	GO:0046824~positive regulation of nucleocytoplasmic transport	6	1.63934	0.082956	PRKCQ, CDK1, SMO, ANP32B, ECT2, BRCA1	332	120	17152	2.58313	1	0.534339	78.2665
GOTERM_BP_5	GO:0031297~replication fork processing	3	0.819672	0.0832863	MMS22L, DDX11, PCNA	332	25	17152	6.19952	1	0.534552	78.4041
GOTERM_BP_5	GO:0000132~establishment of mitotic spindle orientation	3	0.819672	0.0832863	NDE1, CENPA, SPDL1	332	25	17152	6.19952	1	0.534552	78.4041
GOTERM_BP_5	GO:0072358~cardiovascular system development	28	7.65027	0.087094	STIL, ENPP2, FOXM1, COL3A1, GJA1, DCN, GLI2, GPC3, FAT4, CASP7, ANGPT1, CHRNA7, CDK1, ANP32B, CENPF, NCL, ADGRG1, BRCA1, CCNB1, LAMA1, SMO, KCNJ8, CD34, JUN, SALL1, ADAMTS1, RBM15, KLF4	332	1062	17152	1.3621	1	0.550009	79.9316
GOTERM_BP_5	GO:0072359~circulatory system development	28	7.65027	0.087094	STIL, ENPP2, FOXM1, COL3A1, GJA1, DCN, GLI2, GPC3, FAT4, CASP7, ANGPT1, CHRNA7, CDK1, ANP32B, CENPF, NCL, ADGRG1, BRCA1, CCNB1, LAMA1, SMO, KCNJ8, CD34, JUN, SALL1, ADAMTS1, RBM15, KLF4	332	1062	17152	1.3621	1	0.550009	79.9316
GOTERM_BP_5	GO:0007292~female gamete generation	6	1.63934	0.0875592	CCNB1, MCM8, FBXO5, ADAMTS1, AURKA, TRIP13	332	122	17152	2.54079	1	0.550746	80.1111
GOTERM_BP_5	GO:0061008~hepaticobiliary system development	7	1.91257	0.0880303	TYMS, MKI67, FOXM1, JUN, VTN, AURKA, GLI1	332	159	17152	2.27446	1	0.551503	80.2913
GOTERM_BP_5	GO:2000027~regulation of organ morphogenesis	8	2.18579	0.0889392	SMO, GPC3, SFRP1, SRSF6, CD34, SALL1, CELSR1, GLI1	332	198	17152	2.08738	1	0.554116	80.6346
GOTERM_BP_5	GO:0007064~mitotic sister chromatid cohesion	3	0.819672	0.089116	CDCA5, GSG2, DSCC1	332	26	17152	5.96108	1	0.553609	80.7008
GOTERM_BP_5	GO:0009394~2'-deoxyribonucleotide metabolic process	3	0.819672	0.089116	TYMS, ADK, DUT	332	26	17152	5.96108	1	0.553609	80.7008
GOTERM_BP_5	GO:0006611~protein export from nucleus	4	1.0929	0.0898375	NXT1, EGR2, ANP32B, BARD1	332	55	17152	3.75728	1	0.555401	80.9684
GOTERM_BP_5	GO:0006606~protein import into nucleus	10	2.73224	0.0922441	PRKCQ, CDK1, SMO, APOD, JUN, IPO11, ANGPT1, POLA2, ECT2, BRCA1	332	279	17152	1.85171	1	0.564168	81.8361
GOTERM_BP_5	GO:0044744~protein targeting to nucleus	10	2.73224	0.0922441	PRKCQ, CDK1, SMO, APOD, JUN, IPO11, ANGPT1, POLA2, ECT2, BRCA1	332	279	17152	1.85171	1	0.564168	81.8361
GOTERM_BP_5	GO:1902593~single-organism nuclear import	10	2.73224	0.0922441	PRKCQ, CDK1, SMO, APOD, JUN, IPO11, ANGPT1, POLA2, ECT2, BRCA1	332	279	17152	1.85171	1	0.564168	81.8361
GOTERM_BP_5	GO:0032077~positive regulation of deoxyribonuclease activity	2	0.546448	0.0928476	DDX11, PCNA	332	5	17152	20.6651	1	0.565397	82.0478
GOTERM_BP_5	GO:0098535~de novo centriole assembly	2	0.546448	0.0928476	PLK4, CEP152	332	5	17152	20.6651	1	0.565397	82.0478
GOTERM_BP_5	GO:0051987~positive regulation of attachment of spindle microtubules to kinetochore	2	0.546448	0.0928476	CCNB1, CENPE	332	5	17152	20.6651	1	0.565397	82.0478
GOTERM_BP_5	GO:0042160~lipoprotein modification	2	0.546448	0.0928476	APOD, PLA2G7	332	5	17152	20.6651	1	0.565397	82.0478
GOTERM_BP_5	GO:0045668~negative regulation of osteoblast differentiation	4	1.0929	0.0936324	SFRP1, GDF10, CDK6, TMEM64	332	56	17152	3.69019	1	0.567353	82.3196
GOTERM_BP_5	GO:0043583~ear development	9	2.45902	0.0943074	ANP32B, FAT4, SALL1, HPCA, GJB6, LRIG3, CELSR1, GLI2, CCNA2	332	240	17152	1.93735	1	0.568847	82.5502
GOTERM_BP_5	GO:0009615~response to virus	12	3.27869	0.0960172	SERINC5, KCNJ8, DNAAF2, SLFN9, HIST1H3B, HIST1H3C, CDK6, HIST1H3D, HIST1H3E, HIST1H3F, HIST1H3G, HIST1H3I	332	364	17152	1.70316	1	0.574468	83.1218
GOTERM_BP_5	GO:0002009~morphogenesis of an epithelium	16	4.37158	0.099312	STIL, PLXNB2, GJA1, CELSR1, GLI2, ALDH1A1, LAMA1, SMO, GPC3, SFRP1, FAT4, SALL1, KIF20B, ANGPT1, RBM15, KLF4	332	538	17152	1.53644	1	0.586174	84.1738
GOTERM_BP_5	GO:0001841~neural tube formation	6	1.63934	0.0996359	STIL, SFRP1, SALL1, PLXNB2, KIF20B, CELSR1	332	127	17152	2.44076	1	0.586188	84.2738
GOTERM_BP_5	GO:0036294~cellular response to decreased oxygen levels	6	1.63934	0.0996359	CCNB1, SLC29A1, SFRP1, CD34, CCNA2, SUV39H2	332	127	17152	2.44076	1	0.586188	84.2738

## Sheet: Profile75
Category	Term	Count	%	PValue	Genes	List Total	Pop Hits	Pop Total	Fold Enrichment	Bonferroni	Benjamini	FDR
GOTERM_BP_5	GO:0007399~nervous system development	51	28.022	4.6764e-10	PITPNA, UCHL1, PLPPR4, L1CAM, MMP24, CKB, SCT, CD44, PCP4, MTURN, ATP6V0D1, CHRNA3, INA, KIF5A, STMN2, KIF5C, FLOT1, EOMES, KIDINS220, HMGA2, PCLO, PRDM8, MYT1L, CBLN1, SSTR2, SLITRK3, GAP43, RAB3A, CPLX2, CDK5R1, CXCL5, VIM, NDRG4, DNER, ACTL6B, SNAP25, NEFL, OLFM1, NES, BHLHE22, NTF3, LGALS1, ANXA1, ELAVL4, ATXN1, NREP, ID2, ULK2, NEUROD1, AREG, APBB1	155	2261	17152	2.49605	9.51647e-07	9.51647e-07	8.05652e-07
GOTERM_BP_5	GO:0000902~cell morphogenesis	36	19.7802	2.14627e-09	ALDOA, RAB3A, CDK5R1, PITPNA, VIM, UCHL1, PLPPR4, L1CAM, TPM1, ANXA7, CDC42EP2, ATP6V0D1, LOXL2, NEFL, OLFM1, CHRNA3, NES, BHLHE22, NTF3, KIF5A, PDPN, FLOT1, KIF5C, EOMES, ANXA1, ACTN1, S100A10, HMGA2, KIDINS220, ELAVL4, PRDM8, SLITRK3, ID2, ULK2, APBB1, GAP43	155	1283	17152	3.10498	4.36765e-06	2.18383e-06	3.6976e-06
GOTERM_BP_5	GO:0048666~neuron development	33	18.1319	2.16566e-09	RAB3A, CDK5R1, CXCL5, PITPNA, VIM, UCHL1, PLPPR4, L1CAM, CD44, NDRG4, PCP4, MTURN, NEFL, OLFM1, CHRNA3, BHLHE22, NTF3, KIF5A, STMN2, LGALS1, FLOT1, KIF5C, KIDINS220, ELAVL4, PRDM8, NREP, SLITRK3, ID2, ULK2, NEUROD1, AREG, APBB1, GAP43	155	1092	17152	3.34406	4.40712e-06	1.46904e-06	3.73101e-06
GOTERM_BP_5	GO:0000904~cell morphogenesis involved in differentiation	28	15.3846	2.68659e-09	RAB3A, CDK5R1, PITPNA, VIM, UCHL1, PLPPR4, L1CAM, LOXL2, NEFL, OLFM1, CHRNA3, BHLHE22, NTF3, KIF5A, FLOT1, KIF5C, EOMES, S100A10, ACTN1, HMGA2, KIDINS220, ELAVL4, PRDM8, SLITRK3, ID2, ULK2, APBB1, GAP43	155	803	17152	3.85856	5.4672e-06	1.3668e-06	4.62847e-06
GOTERM_BP_5	GO:0031175~neuron projection development	30	16.4835	2.82531e-09	RAB3A, CDK5R1, CXCL5, PITPNA, VIM, UCHL1, PLPPR4, L1CAM, CD44, PCP4, NDRG4, NEFL, OLFM1, CHRNA3, BHLHE22, NTF3, STMN2, KIF5A, LGALS1, FLOT1, KIF5C, KIDINS220, ELAVL4, PRDM8, NREP, SLITRK3, ULK2, AREG, APBB1, GAP43	155	921	17152	3.6045	5.74949e-06	1.1499e-06	4.86745e-06
GOTERM_BP_5	GO:0022008~neurogenesis	41	22.5275	2.87726e-09	RAB3A, CDK5R1, CXCL5, PITPNA, VIM, UCHL1, PLPPR4, L1CAM, MMP24, CD44, NDRG4, PCP4, DNER, MTURN, SNAP25, NEFL, OLFM1, CHRNA3, NTF3, BHLHE22, KIF5A, STMN2, LGALS1, FLOT1, KIF5C, EOMES, ANXA1, HMGA2, KIDINS220, ELAVL4, ATXN1, PRDM8, CBLN1, NREP, SLITRK3, ID2, ULK2, NEUROD1, AREG, APBB1, GAP43	155	1638	17152	2.76983	5.85521e-06	9.75871e-07	4.95696e-06
GOTERM_BP_5	GO:0030182~neuron differentiation	36	19.7802	1.38236e-08	RAB3A, CDK5R1, CXCL5, PITPNA, UCHL1, VIM, PLPPR4, L1CAM, CD44, NDRG4, PCP4, MTURN, SNAP25, NEFL, OLFM1, CHRNA3, BHLHE22, NTF3, KIF5A, STMN2, LGALS1, FLOT1, KIF5C, EOMES, KIDINS220, ELAVL4, PRDM8, CBLN1, NREP, SLITRK3, ID2, ULK2, NEUROD1, AREG, APBB1, GAP43	155	1379	17152	2.88883	2.81307e-05	4.01872e-06	2.38154e-05
GOTERM_BP_5	GO:0048667~cell morphogenesis involved in neuron differentiation	21	11.5385	5.83093e-08	RAB3A, CDK5R1, BHLHE22, NTF3, KIF5A, PITPNA, FLOT1, UCHL1, KIF5C, PLPPR4, L1CAM, ELAVL4, KIDINS220, PRDM8, SLITRK3, ID2, ULK2, NEFL, APBB1, OLFM1, GAP43	155	529	17152	4.39285	0.000118652	1.48323e-05	0.000100455
GOTERM_BP_5	GO:0097480~establishment of synaptic vesicle localization	11	6.04396	9.17257e-08	CADPS, RAB3A, CPLX2, CNIH2, CADPS2, SYDE1, NAPB, SYT7, SNAP25, PCLO, AMPH	155	116	17152	10.4934	0.000186644	2.074e-05	0.000158025
GOTERM_BP_5	GO:0048489~synaptic vesicle transport	11	6.04396	9.17257e-08	CADPS, RAB3A, CPLX2, CNIH2, CADPS2, SYDE1, NAPB, SYT7, SNAP25, PCLO, AMPH	155	116	17152	10.4934	0.000186644	2.074e-05	0.000158025
GOTERM_BP_5	GO:0099003~vesicle mediated transport in synapse	10	5.49451	1.38063e-07	CADPS, RAB3A, CPLX2, CADPS2, SYDE1, NAPB, SYT7, SNAP25, PCLO, AMPH	155	92	17152	12.0281	0.000280919	2.80955e-05	0.000237856
GOTERM_BP_5	GO:0061564~axon development	19	10.4396	1.44606e-07	RAB3A, CDK5R1, BHLHE22, NTF3, KIF5A, PITPNA, FLOT1, UCHL1, KIF5C, PLPPR4, L1CAM, PRDM8, NREP, SLITRK3, ULK2, NEFL, APBB1, OLFM1, GAP43	155	455	17152	4.62089	0.000294229	2.67517e-05	0.000249127
GOTERM_BP_5	GO:0097479~synaptic vesicle localization	11	6.04396	1.59891e-07	CADPS, RAB3A, CPLX2, CNIH2, CADPS2, SYDE1, NAPB, SYT7, SNAP25, PCLO, AMPH	155	123	17152	9.89625	0.000325326	2.71146e-05	0.000275461
GOTERM_BP_5	GO:0016079~synaptic vesicle exocytosis	9	4.94505	2.88643e-07	CADPS, RAB3A, CPLX2, CADPS2, SYDE1, NAPB, SYT7, SNAP25, PCLO	155	73	17152	13.6428	0.000587215	4.51827e-05	0.000497273
GOTERM_BP_5	GO:0051650~establishment of vesicle localization	12	6.59341	5.48232e-07	CADPS, RAB3A, CPLX2, CNIH2, CADPS2, SYDE1, NAPB, SYT7, SNAP25, PCLO, AMPH, DCTN2	155	176	17152	7.54487	0.00111503	7.96863e-05	0.000944492
GOTERM_BP_5	GO:0060627~regulation of vesicle-mediated transport	18	9.89011	6.85999e-07	CHMP2A, RAB3A, ABCA7, NTF3, LGALS3, FLOT1, ANXA1, SYT7, NAPB, PCLO, CADPS, CD36, CADPS2, CNIH2, NDRG4, SERPINE1, DNAJC6, CNN2	155	453	17152	4.39701	0.00139503	9.30629e-05	0.00118184
GOTERM_BP_5	GO:0048812~neuron projection morphogenesis	20	10.989	8.75856e-07	RAB3A, CDK5R1, BHLHE22, NTF3, KIF5A, PITPNA, FLOT1, UCHL1, KIF5C, PLPPR4, L1CAM, ELAVL4, KIDINS220, PRDM8, SLITRK3, ULK2, NEFL, APBB1, OLFM1, GAP43	155	570	17152	3.88274	0.00178078	0.000111392	0.00150892
GOTERM_BP_5	GO:0007269~neurotransmitter secretion	10	5.49451	9.37887e-07	CADPS, RAB3A, CPLX2, CADPS2, SYDE1, NAPB, SYT7, SNAP25, PCLO, CHRNA3	155	115	17152	9.62244	0.00190678	0.000112264	0.00161578
GOTERM_BP_5	GO:0099643~signal release from synapse	10	5.49451	9.37887e-07	CADPS, RAB3A, CPLX2, CADPS2, SYDE1, NAPB, SYT7, SNAP25, PCLO, CHRNA3	155	115	17152	9.62244	0.00190678	0.000112264	0.00161578
GOTERM_BP_5	GO:0048468~cell development	44	24.1758	1.106e-06	RAB3A, CDK5R1, CXCL5, PITPNA, UCHL1, VIM, PLPPR4, L1CAM, TPM1, CD44, NDRG4, PCP4, DNER, GOPC, MTURN, LOXL2, SNAP25, NEFL, OLFM1, CHRNA3, NTF3, BHLHE22, KIF5A, STMN2, ACTA2, LGALS1, FLOT1, KIF5C, EOMES, ACTN1, S100A10, HMGA2, ELAVL4, KIDINS220, ATXN1, PRDM8, NREP, SLITRK3, ID2, ULK2, NEUROD1, AREG, APBB1, GAP43	155	2278	17152	2.13738	0.00224818	0.000125032	0.0019054
GOTERM_BP_5	GO:0051960~regulation of nervous system development	25	13.7363	2.43056e-06	CDK5R1, CXCL5, VIM, L1CAM, PCP4, NDRG4, NEFL, SNAP25, CHRNA3, OLFM1, NTF3, STMN2, LGALS1, EOMES, HMGA2, KIDINS220, ELAVL4, ATXN1, CBLN1, NREP, SLITRK3, ID2, ULK2, NEUROD1, APBB1	155	922	17152	3.00049	0.00493398	0.000260292	0.00418729
GOTERM_BP_5	GO:0023061~signal release	17	9.34066	2.44535e-06	RAB3A, CPLX2, ANXA1, NAPB, SYT7, HMGA2, PRKCE, ANXA5, PCLO, CADPS, SCT, CADPS2, GALR1, SYDE1, NEUROD1, SNAP25, CHRNA3	155	443	17152	4.24647	0.00496393	0.000248783	0.00421277
GOTERM_BP_5	GO:0032940~secretion by cell	25	13.7363	3.09494e-06	CHMP2A, RAB3A, CPLX2, SYT7, NAPB, SCT, GALR1, CTGF, PCP4, SNAP25, CHRNA3, LGALS3, ANXA1, OPTN, HMGA2, PRKCE, ANXA5, PCLO, CADPS, CBLN1, CD36, CADPS2, SYDE1, NEUROD1, APBB1	155	935	17152	2.95877	0.00627841	0.000299869	0.00533183
GOTERM_BP_5	GO:0045664~regulation of neuron differentiation	21	11.5385	3.10139e-06	CDK5R1, CXCL5, NTF3, STMN2, LGALS1, VIM, EOMES, L1CAM, KIDINS220, ELAVL4, NREP, ID2, NDRG4, PCP4, ULK2, NEUROD1, NEFL, APBB1, SNAP25, OLFM1, CHRNA3	155	681	17152	3.41236	0.00629147	0.000286838	0.00534296
GOTERM_BP_5	GO:0099536~synaptic signaling	19	10.4396	3.71005e-06	RAB3A, CPLX2, NTF3, FLOT1, SYT7, NAPB, PRKCE, PCLO, CADPS, ATXN1, SSTR2, LYNX1, CADPS2, CNIH2, CAMK4, SYDE1, CELF4, SNAP25, CHRNA3	155	570	17152	3.6886	0.00752154	0.000328206	0.0063915
GOTERM_BP_5	GO:0099537~trans-synaptic signaling	19	10.4396	3.71005e-06	RAB3A, CPLX2, NTF3, FLOT1, SYT7, NAPB, PRKCE, PCLO, CADPS, ATXN1, SSTR2, LYNX1, CADPS2, CNIH2, CAMK4, SYDE1, CELF4, SNAP25, CHRNA3	155	570	17152	3.6886	0.00752154	0.000328206	0.0063915
GOTERM_BP_5	GO:0050767~regulation of neurogenesis	23	12.6374	4.48239e-06	CDK5R1, CXCL5, NTF3, STMN2, LGALS1, VIM, EOMES, L1CAM, HMGA2, KIDINS220, ELAVL4, ATXN1, NREP, ID2, NDRG4, PCP4, ULK2, NEUROD1, NEFL, APBB1, SNAP25, OLFM1, CHRNA3	155	824	17152	3.08876	0.00908021	0.000379998	0.00772199
GOTERM_BP_5	GO:0048858~cell projection morphogenesis	22	12.0879	1.70122e-05	RAB3A, NES, CDK5R1, BHLHE22, NTF3, KIF5A, PITPNA, FLOT1, UCHL1, KIF5C, PLPPR4, L1CAM, ELAVL4, KIDINS220, PRDM8, SLITRK3, ULK2, ATP6V0D1, NEFL, APBB1, OLFM1, GAP43	155	830	17152	2.93311	0.0340276	0.00138384	0.0293046
GOTERM_BP_5	GO:0006836~neurotransmitter transport	10	5.49451	2.91633e-05	CADPS, RAB3A, CPLX2, CADPS2, SYDE1, NAPB, SYT7, SNAP25, PCLO, CHRNA3	155	175	17152	6.32332	0.0576215	0.00228002	0.0502308
GOTERM_BP_5	GO:0032990~cell part morphogenesis	22	12.0879	3.02634e-05	RAB3A, NES, CDK5R1, BHLHE22, NTF3, KIF5A, PITPNA, FLOT1, UCHL1, KIF5C, PLPPR4, L1CAM, ELAVL4, KIDINS220, PRDM8, SLITRK3, ULK2, ATP6V0D1, NEFL, APBB1, OLFM1, GAP43	155	863	17152	2.82095	0.0597289	0.0022784	0.0521252
GOTERM_BP_5	GO:0046903~secretion	25	13.7363	3.20618e-05	CHMP2A, RAB3A, CPLX2, SYT7, NAPB, SCT, GALR1, CTGF, PCP4, SNAP25, CHRNA3, LGALS3, ANXA1, OPTN, HMGA2, PRKCE, ANXA5, PCLO, CADPS, CBLN1, CD36, CADPS2, SYDE1, NEUROD1, APBB1	155	1076	17152	2.57105	0.0631638	0.00232753	0.0552218
GOTERM_BP_5	GO:1903530~regulation of secretion by cell	19	10.4396	5.70109e-05	CHMP2A, RAB3A, LGALS3, ANXA1, SYT7, NAPB, HMGA2, PRKCE, ANXA5, PCLO, CADPS, SCT, CD36, CADPS2, GALR1, PCP4, APBB1, SNAP25, CHRNA3	155	699	17152	3.00787	0.109543	0.00399272	0.0981732
GOTERM_BP_5	GO:0010975~regulation of neuron projection development	16	8.79121	6.04672e-05	CDK5R1, CXCL5, STMN2, LGALS1, VIM, L1CAM, ELAVL4, KIDINS220, PCP4, NDRG4, ULK2, NEFL, APBB1, SNAP25, OLFM1, CHRNA3	155	513	17152	3.45132	0.115785	0.00409342	0.104122
GOTERM_BP_5	GO:0090303~positive regulation of wound healing	6	3.2967	0.000101116	CD36, PDPN, SERPINE1, ANXA1, THBS1, PRKCE	155	52	17152	12.7682	0.185988	0.0066161	0.174059
GOTERM_BP_5	GO:0051046~regulation of secretion	19	10.4396	0.000141219	CHMP2A, RAB3A, LGALS3, ANXA1, SYT7, NAPB, HMGA2, PRKCE, ANXA5, PCLO, CADPS, SCT, CD36, CADPS2, GALR1, PCP4, APBB1, SNAP25, CHRNA3	155	751	17152	2.7996	0.249789	0.00894108	0.243014
GOTERM_BP_5	GO:0051962~positive regulation of nervous system development	16	8.79121	0.000156551	CXCL5, NTF3, STMN2, VIM, L1CAM, ELAVL4, KIDINS220, ATXN1, CBLN1, SLITRK3, ID2, NDRG4, PCP4, NEUROD1, NEFL, APBB1	155	559	17152	3.16731	0.272838	0.00960827	0.269364
GOTERM_BP_5	GO:0006461~protein complex assembly	26	14.2857	0.000175979	ALDOA, CHMP2A, TPPP3, KCND2, STMN2, CRYAB, FLOT1, S100A10, MGP, NAP1L3, OPTN, NAPB, ANXA5, PRKCE, TPM1, CADPS, CDC42EP2, CD36, CADPS2, GOPC, TMSB4X, SNAP25, FOSL1, NEFL, OLFM1, CHRNA3	155	1277	17152	2.25302	0.301032	0.0104785	0.302746
GOTERM_BP_5	GO:0061041~regulation of wound healing	8	4.3956	0.000189393	CD36, PDPN, SERPINE1, ANXA1, CD109, THBS1, ANXA5, PRKCE	155	132	17152	6.70655	0.319856	0.0109525	0.325786
GOTERM_BP_5	GO:0043065~positive regulation of apoptotic process	16	8.79121	0.000220569	CDK5R1, NTF3, EEF1A2, ANXA1, HMGA2, ANXA5, MTCH2, CD44, CTGF, EEF1E1, NEUROD1, THBS1, NQO1, ARL6IP5, APBB1, FOSL1	155	577	17152	3.06851	0.361674	0.0123922	0.379317
GOTERM_BP_5	GO:1903036~positive regulation of response to wounding	6	3.2967	0.000234261	CD36, PDPN, SERPINE1, ANXA1, THBS1, PRKCE	155	62	17152	10.7088	0.379219	0.0128032	0.40282
GOTERM_BP_5	GO:0043068~positive regulation of programmed cell death	16	8.79121	0.000241953	CDK5R1, NTF3, EEF1A2, ANXA1, HMGA2, ANXA5, MTCH2, CD44, CTGF, EEF1E1, NEUROD1, THBS1, NQO1, ARL6IP5, APBB1, FOSL1	155	582	17152	3.04215	0.388862	0.0128752	0.416019
GOTERM_BP_5	GO:1903532~positive regulation of secretion by cell	13	7.14286	0.000255659	CHMP2A, RAB3A, LGALS3, SYT7, PRKCE, CADPS, SCT, CD36, GALR1, CADPS2, PCP4, APBB1, SNAP25	155	398	17152	3.61446	0.405678	0.0132533	0.439538
GOTERM_BP_5	GO:0045055~regulated exocytosis	9	4.94505	0.000269023	CADPS, RAB3A, CPLX2, CADPS2, SYDE1, NAPB, SYT7, SNAP25, PCLO	155	185	17152	5.38337	0.421627	0.0135951	0.462464
GOTERM_BP_5	GO:0010720~positive regulation of cell development	16	8.79121	0.000306147	CXCL5, NTF3, STMN2, VIM, S100A10, L1CAM, ELAVL4, KIDINS220, ATXN1, ID2, PCP4, NDRG4, NEUROD1, NEFL, APBB1, OLFM1	155	595	17152	2.97568	0.463723	0.0150828	0.526123
GOTERM_BP_5	GO:0006887~exocytosis	11	6.04396	0.000439325	CADPS, CHMP2A, RAB3A, CPLX2, CADPS2, SYDE1, ANXA1, NAPB, SYT7, SNAP25, PCLO	155	305	17152	3.99095	0.591075	0.021066	0.754178
GOTERM_BP_5	GO:0010942~positive regulation of cell death	16	8.79121	0.000471665	CDK5R1, NTF3, EEF1A2, ANXA1, HMGA2, ANXA5, MTCH2, CD44, CTGF, EEF1E1, NEUROD1, THBS1, NQO1, ARL6IP5, APBB1, FOSL1	155	620	17152	2.85569	0.617132	0.0220797	0.809484
GOTERM_BP_5	GO:0051047~positive regulation of secretion	13	7.14286	0.00048158	CHMP2A, RAB3A, LGALS3, SYT7, PRKCE, CADPS, SCT, CD36, GALR1, CADPS2, PCP4, APBB1, SNAP25	155	427	17152	3.36898	0.624783	0.0220321	0.826433
GOTERM_BP_5	GO:0050769~positive regulation of neurogenesis	14	7.69231	0.00048388	NTF3, CXCL5, STMN2, VIM, L1CAM, KIDINS220, ELAVL4, ATXN1, ID2, PCP4, NDRG4, NEUROD1, APBB1, NEFL	155	490	17152	3.16166	0.626536	0.0216496	0.830366
GOTERM_BP_5	GO:0051050~positive regulation of transport	21	11.5385	0.0006788	CHMP2A, RAB3A, ABCA7, CDK5R1, LGALS3, NTF3, FLOT1, ANXA1, SYT7, PRKCE, CADPS, SCT, B3GAT3, CD36, GALR1, CADPS2, CAMK4, PCP4, SERPINE1, APBB1, SNAP25	155	1005	17152	2.31226	0.748881	0.029593	1.16302
GOTERM_BP_5	GO:0042981~regulation of apoptotic process	27	14.8352	0.000702547	CDK5R1, PRDX5, SCT, MTCH2, CD44, CTGF, PCP4, SERPINE1, THBS1, NQO1, FOSL1, NEFL, ARL6IP5, NES, LGALS3, NTF3, CRYAB, EEF1A2, ANXA1, OPTN, HMGA2, PRKCE, ANXA5, EEF1E1, SERPINB2, NEUROD1, APBB1	155	1482	17152	2.01604	0.760735	0.0299712	1.20348
GOTERM_BP_5	GO:0043623~cellular protein complex assembly	14	7.69231	0.000741644	CADPS, CHMP2A, TPPP3, CDC42EP2, CD36, CADPS2, CRYAB, STMN2, TMSB4X, PRKCE, NEFL, SNAP25, TPM1, CHRNA3	155	513	17152	3.01991	0.779047	0.0309647	1.27005
GOTERM_BP_5	GO:0007611~learning or memory	10	5.49451	0.000775218	ATXN1, ABCA7, SCT, CAMK4, NDRG4, ELAVL4, FOSL1, SNAP25, APBB1, AMPH	155	271	17152	4.08332	0.79365	0.0316946	1.32718
GOTERM_BP_5	GO:0043067~regulation of programmed cell death	27	14.8352	0.0008236	CDK5R1, PRDX5, SCT, MTCH2, CD44, CTGF, PCP4, SERPINE1, THBS1, NQO1, FOSL1, NEFL, ARL6IP5, NES, LGALS3, NTF3, CRYAB, EEF1A2, ANXA1, OPTN, HMGA2, PRKCE, ANXA5, EEF1E1, SERPINB2, NEUROD1, APBB1	155	1498	17152	1.9945	0.813013	0.0329783	1.40946
GOTERM_BP_5	GO:0017157~regulation of exocytosis	8	4.3956	0.000839924	CADPS, CHMP2A, RAB3A, CADPS2, ANXA1, NAPB, SYT7, PCLO	155	169	17152	5.23825	0.819128	0.0329729	1.4372
GOTERM_BP_5	GO:0050804~modulation of synaptic transmission	11	6.04396	0.000845868	RAB3A, CPLX2, NTF3, SYDE1, FLOT1, CELF4, NAPB, SYT7, PRKCE, SNAP25, CHRNA3	155	332	17152	3.66638	0.821304	0.0325744	1.44731
GOTERM_BP_5	GO:0030100~regulation of endocytosis	9	4.94505	0.000873216	ABCA7, CD36, LGALS3, NTF3, FLOT1, SERPINE1, DNAJC6, CNN2, SYT7	155	221	17152	4.50644	0.830986	0.0329865	1.49377
GOTERM_BP_5	GO:0006897~endocytosis	14	7.69231	0.000916818	ABCA7, MSR1, NTF3, LGALS3, LRP1B, FLOT1, ANXA1, SYT7, AMPH, CD36, SERPINE1, DNAJC6, CNN2, THBS1	155	525	17152	2.95088	0.845348	0.0339757	1.5678
GOTERM_BP_5	GO:0009966~regulation of signal transduction	38	20.8791	0.000965722	ABCA7, CDK5R1, CXCL5, UCHL1, AKAP12, CD109, L1CAM, ESM1, SPRY4, CD44, BC031181, MTCH2, NDRG4, CTGF, SERPINE1, RHOC, THBS1, RASA3, ARL6IP5, RNF14, DAND5, NTF3, LGALS3, LGALS1, FLOT1, LMCD1, OPTN, HMGA2, RGS16, PRKCE, ATXN1, NREP, CD36, CNIH2, EEF1E1, CELF4, NEUROD1, RWDD3	155	2468	17152	1.70381	0.860011	0.0351175	1.65078
GOTERM_BP_5	GO:0006915~apoptotic process	30	16.4835	0.00108167	CDK5R1, PRDX5, SHF, SCT, CD44, MTCH2, CTGF, PCP4, SERPINE1, THBS1, NQO1, FOSL1, NEFL, ARL6IP5, NES, LGALS3, NTF3, CRYAB, LGALS1, EEF1A2, ANXA1, OPTN, HMGA2, PRKCE, ANXA5, EEF1E1, CYFIP2, SERPINB2, NEUROD1, APBB1	155	1779	17152	1.86607	0.889462	0.0385651	1.84724
GOTERM_BP_5	GO:0007420~brain development	17	9.34066	0.00109595	INA, CDK5R1, NES, BHLHE22, NTF3, EOMES, HMGA2, CKB, PRDM8, SCT, SSTR2, CBLN1, ID2, NDRG4, NEUROD1, ATP6V0D1, NEFL	155	745	17152	2.52508	0.89263	0.0383923	1.8714
GOTERM_BP_5	GO:0007417~central nervous system development	20	10.989	0.00110836	INA, CDK5R1, NES, BHLHE22, NTF3, VIM, EOMES, HMGA2, CKB, PRDM8, SCT, SSTR2, CBLN1, ID2, NDRG4, DNER, ACTL6B, NEUROD1, ATP6V0D1, NEFL	155	969	17152	2.28396	0.895312	0.0381626	1.89242
GOTERM_BP_5	GO:0052547~regulation of peptidase activity	11	6.04396	0.00137118	MTCH2, CD44, CTGF, CRYAB, SERPINE1, CSTB, CD109, CYFIP2, SERPINB2, THBS1, ARL6IP5	155	354	17152	3.43853	0.938718	0.0462241	2.33617
GOTERM_BP_5	GO:0030194~positive regulation of blood coagulation	4	2.1978	0.00141214	CD36, PDPN, SERPINE1, THBS1	155	25	17152	17.7053	0.943625	0.0467984	2.40516
GOTERM_BP_5	GO:1900048~positive regulation of hemostasis	4	2.1978	0.00141214	CD36, PDPN, SERPINE1, THBS1	155	25	17152	17.7053	0.943625	0.0467984	2.40516
GOTERM_BP_5	GO:0010917~negative regulation of mitochondrial membrane potential	3	1.64835	0.00163296	MTCH2, PRKCE, ARL6IP5	155	7	17152	47.4249	0.964056	0.0530617	2.77631
GOTERM_BP_5	GO:0015850~organic hydroxy compound transport	8	4.3956	0.00170636	CADPS, ABCA7, MSR1, CD36, GALR1, LGALS3, PCP4, SYT7	155	191	17152	4.63489	0.969051	0.0545127	2.89937
GOTERM_BP_5	GO:0035556~intracellular signal transduction	36	19.7802	0.00191637	RAB3A, ABCA7, CDK5R1, CXCL5, UCHL1, AKAP12, L1CAM, RASGEF1C, SPRY4, CDC42EP2, CD44, MTCH2, BC031181, NDRG4, CTGF, PPP1R1A, RHOC, THBS1, RASA3, ARL6IP5, NTF3, CRYAB, LGALS1, FLOT1, LMCD1, OPTN, HMGA2, PRKCE, PCLO, RAB33A, RAB32, CD36, CAMK4, EEF1E1, NEUROD1, ARL8A	155	2380	17152	1.67382	0.97983	0.0600805	3.25068
GOTERM_BP_5	GO:0050820~positive regulation of coagulation	4	2.1978	0.00197216	CD36, PDPN, SERPINE1, THBS1	155	28	17152	15.8083	0.981998	0.0608408	3.34381
GOTERM_BP_5	GO:0051495~positive regulation of cytoskeleton organization	8	4.3956	0.00197851	CDC42EP2, NES, NTF3, CTGF, STMN2, S100A10, PRKCE, TPM1	155	196	17152	4.51666	0.98223	0.0601207	3.3544
GOTERM_BP_5	GO:0048513~animal organ development	48	26.3736	0.00210651	MYL6, RAB3A, CDK5R1, CXCL5, VIM, PLPPR4, CD109, TPM1, CKB, SCT, CD44, NDRG4, CTGF, DNER, SERPINE1, ACTL6B, CNN2, LOX, THBS1, ATP6V0D1, LOXL2, COL8A1, NEFL, FOSL1, OLFM1, INA, DAND5, NES, NTF3, BHLHE22, PDPN, ACTA2, CRYAB, LGALS1, FLOT1, EOMES, ANXA1, ACTN1, MGP, HMGA2, ATXN1, PRDM8, CBLN1, SSTR2, CAMK4, ID2, NEUROD1, AREG	155	3520	17152	1.50897	0.986312	0.0629504	3.56772
GOTERM_BP_5	GO:0022604~regulation of cell morphogenesis	14	7.69231	0.00226102	ALDOA, CDK5R1, PDPN, VIM, ANXA1, S100A10, L1CAM, TPM1, ANXA7, CDC42EP2, ULK2, NEFL, OLFM1, CHRNA3	155	581	17152	2.66646	0.990012	0.0664418	3.82464
GOTERM_BP_5	GO:0042886~amide transport	10	5.49451	0.00244009	SCT, PDPN, ANXA1, NEUROD1, SYT7, HMGA2, ANXA5, PRKCE, SNAP25, PCLO	155	320	17152	3.45806	0.993068	0.0705038	4.12159
GOTERM_BP_5	GO:0016477~cell migration	22	12.0879	0.0024452	CDK5R1, CXCL5, NTF3, LGALS3, PDPN, VIM, ANXA1, MMP28, PRKCE, TPM1, MTCH2, CD44, CTGF, NDRG4, SERPINE1, RHOC, CNN2, TMSB4X, THBS1, LOXL2, APBB1, OLFM1	155	1199	17152	2.03042	0.99314	0.069659	4.13005
GOTERM_BP_5	GO:0019220~regulation of phosphate metabolic process	27	14.8352	0.0027806	ABCA7, CDK5R1, UCHL1, CD109, AKAP12, RUNDC3A, SPRY4, SCT, CD44, MTCH2, GALR1, CTGF, PCP4, NDRG4, PPP1R1A, THBS1, ARL6IP5, CHRNA3, NTF3, EEF1A2, FLOT1, KIDINS220, PRKCE, STAT2, ATXN1, CD36, AREG	155	1632	17152	1.83074	0.99654	0.0777589	4.68386
GOTERM_BP_5	GO:1902531~regulation of intracellular signal transduction	26	14.2857	0.00291814	ABCA7, CDK5R1, CXCL5, UCHL1, AKAP12, L1CAM, SPRY4, MTCH2, BC031181, CD44, CTGF, NDRG4, RHOC, RASA3, THBS1, ARL6IP5, NTF3, LGALS1, FLOT1, LMCD1, OPTN, HMGA2, PRKCE, CD36, EEF1E1, NEUROD1	155	1552	17152	1.85381	0.997387	0.0803498	4.91009
GOTERM_BP_5	GO:0051271~negative regulation of cellular component movement	9	4.94505	0.00300564	CNIH2, NDRG4, SERPINE1, ACTN1, CNN2, MMP28, THBS1, TPM1, OLFM1	155	269	17152	3.70231	0.997814	0.0815603	5.05375
GOTERM_BP_5	GO:0007411~axon guidance	8	4.3956	0.00306543	CDK5R1, NTF3, KIF5A, FLOT1, KIF5C, L1CAM, APBB1, GAP43	155	212	17152	4.17578	0.998065	0.0820252	5.1518
GOTERM_BP_5	GO:0097485~neuron projection guidance	8	4.3956	0.00311441	CDK5R1, NTF3, KIF5A, FLOT1, KIF5C, L1CAM, APBB1, GAP43	155	213	17152	4.15617	0.998249	0.0822039	5.23205
GOTERM_BP_5	GO:1902533~positive regulation of intracellular signal transduction	18	9.89011	0.00317568	ABCA7, CXCL5, NTF3, LGALS1, LMCD1, AKAP12, L1CAM, PRKCE, CD36, MTCH2, CD44, BC031181, CTGF, NDRG4, EEF1E1, RHOC, THBS1, ARL6IP5	155	905	17152	2.20093	0.998455	0.0826847	5.33235
GOTERM_BP_5	GO:0010001~glial cell differentiation	8	4.3956	0.00348614	PRDM8, NTF3, ID2, DNER, VIM, HMGA2, GAP43, MMP24	155	217	17152	4.07956	0.99918	0.0892703	5.83902
GOTERM_BP_5	GO:0010647~positive regulation of cell communication	25	13.7363	0.0035615	ABCA7, CXCL5, AKAP12, L1CAM, ESM1, SCT, MTCH2, GALR1, BC031181, CD44, NDRG4, CTGF, RHOC, THBS1, SNAP25, ARL6IP5, NTF3, LGALS1, FLOT1, LMCD1, PRKCE, CD36, SYDE1, EEF1E1, RWDD3	155	1490	17152	1.85668	0.999297	0.0899843	5.96162
GOTERM_BP_5	GO:0046879~hormone secretion	10	5.49451	0.00424328	SCT, GALR1, ANXA1, NEUROD1, SYT7, HMGA2, ANXA5, PRKCE, SNAP25, PCLO	155	348	17152	3.17983	0.999825	0.105009	7.06399
GOTERM_BP_5	GO:0002790~peptide secretion	9	4.94505	0.00425966	SCT, ANXA1, NEUROD1, SYT7, HMGA2, ANXA5, PRKCE, SNAP25, PCLO	155	285	17152	3.49447	0.999831	0.104131	7.09032
GOTERM_BP_5	GO:2000145~regulation of cell motility	16	8.79121	0.00457202	NTF3, LGALS3, CXCL5, PDPN, VIM, ANXA1, MMP28, PRKCE, ANXA5, TPM1, NDRG4, SERPINE1, CNN2, TMSB4X, THBS1, OLFM1	155	782	17152	2.2641	0.999911	0.11003	7.59116
GOTERM_BP_5	GO:0009914~hormone transport	10	5.49451	0.00491402	SCT, GALR1, ANXA1, NEUROD1, SYT7, HMGA2, ANXA5, PRKCE, SNAP25, PCLO	155	356	17152	3.10837	0.999956	0.116409	8.13661
GOTERM_BP_5	GO:0050768~negative regulation of neurogenesis	9	4.94505	0.00554802	CDK5R1, ID2, STMN2, LGALS1, ULK2, VIM, HMGA2, APBB1, OLFM1	155	298	17152	3.34202	0.999988	0.128961	9.13975
GOTERM_BP_5	GO:0060548~negative regulation of cell death	19	10.4396	0.00577168	CHMP2A, NES, NTF3, LGALS3, CRYAB, PRDX5, OPTN, HMGA2, PRKCE, SCT, CD44, CTGF, PCP4, SERPINE1, SERPINB2, NEUROD1, NQO1, THBS1, NEFL	155	1042	17152	2.01776	0.999992	0.13231	9.49116
GOTERM_BP_5	GO:0015833~peptide transport	9	4.94505	0.00599886	SCT, ANXA1, NEUROD1, SYT7, HMGA2, ANXA5, PRKCE, SNAP25, PCLO	155	302	17152	3.29776	0.999995	0.135641	9.84681
GOTERM_BP_5	GO:0010976~positive regulation of neuron projection development	9	4.94505	0.00599886	CXCL5, STMN2, NDRG4, PCP4, L1CAM, KIDINS220, ELAVL4, NEFL, APBB1	155	302	17152	3.29776	0.999995	0.135641	9.84681
GOTERM_BP_5	GO:0051493~regulation of cytoskeleton organization	11	6.04396	0.00665166	CHMP2A, CDK5R1, CDC42EP2, NES, NTF3, CTGF, STMN2, S100A10, TMSB4X, PRKCE, TPM1	155	442	17152	2.75393	0.999999	0.147669	10.8614
GOTERM_BP_5	GO:0032355~response to estradiol	6	3.2967	0.00678839	SSTR2, CTGF, CRYAB, ANXA1, AREG, NQO1	155	132	17152	5.02991	0.999999	0.148861	11.0726
GOTERM_BP_5	GO:0043523~regulation of neuron apoptotic process	8	4.3956	0.00700038	SCT, CDK5R1, NES, NTF3, PCP4, OPTN, NQO1, NEFL	155	247	17152	3.58407	0.999999	0.15153	11.399
GOTERM_BP_5	GO:0030334~regulation of cell migration	15	8.24176	0.00701706	CXCL5, LGALS3, NTF3, NDRG4, PDPN, VIM, SERPINE1, ANXA1, TMSB4X, CNN2, MMP28, THBS1, PRKCE, TPM1, OLFM1	155	742	17152	2.23702	0.999999	0.150274	11.4246
GOTERM_BP_5	GO:0030193~regulation of blood coagulation	5	2.74725	0.00720834	CD36, PDPN, SERPINE1, THBS1, ANXA5	155	85	17152	6.5093	1	0.15246	11.7181
GOTERM_BP_5	GO:0045104~intermediate filament cytoskeleton organization	4	2.1978	0.0081243	INA, NES, VIM, NEFL	155	46	17152	9.62244	1	0.168438	13.1109
GOTERM_BP_5	GO:0045921~positive regulation of exocytosis	5	2.74725	0.00813233	CADPS, CHMP2A, RAB3A, CADPS2, SYT7	155	88	17152	6.28739	1	0.166902	13.123
GOTERM_BP_5	GO:0051961~negative regulation of nervous system development	9	4.94505	0.00838164	CDK5R1, ID2, STMN2, LGALS1, ULK2, VIM, HMGA2, APBB1, OLFM1	155	320	17152	3.11226	1	0.169876	13.4984
GOTERM_BP_5	GO:0014812~muscle cell migration	5	2.74725	0.00878959	NDRG4, SERPINE1, ANXA1, TMSB4X, TPM1	155	90	17152	6.14767	1	0.175668	14.1095
GOTERM_BP_5	GO:0031346~positive regulation of cell projection organization	10	5.49451	0.00886838	CDC42EP2, CXCL5, STMN2, NDRG4, PCP4, L1CAM, KIDINS220, ELAVL4, NEFL, APBB1	155	391	17152	2.83013	1	0.175392	14.227
GOTERM_BP_5	GO:0051402~neuron apoptotic process	8	4.3956	0.00896899	SCT, CDK5R1, NES, NTF3, PCP4, OPTN, NQO1, NEFL	155	259	17152	3.41801	1	0.175512	14.3769
GOTERM_BP_5	GO:0045666~positive regulation of neuron differentiation	10	5.49451	0.00900898	CXCL5, STMN2, NDRG4, PCP4, NEUROD1, L1CAM, KIDINS220, ELAVL4, NEFL, APBB1	155	392	17152	2.82291	1	0.174559	14.4364
GOTERM_BP_5	GO:0030705~cytoskeleton-dependent intracellular transport	5	2.74725	0.00913086	CNIH2, KIF5A, UCHL1, KIF5C, NEFL	155	91	17152	6.08011	1	0.175056	14.6175
GOTERM_BP_5	GO:0016310~phosphorylation	30	16.4835	0.00925747	ALDOA, ABCA7, CDK5R1, UCHL1, CD109, PMVK, SPRY4, CKB, CD44, MTCH2, NDRG4, CTGF, PCP4, PPP1R1A, THBS1, ARL6IP5, CHRNA3, NTF3, CRYAB, EEF1A2, FLOT1, HMGA2, KIDINS220, PRKCE, STAT2, ATXN1, CD36, CAMK4, ULK2, AREG	155	2063	17152	1.60918	1	0.175625	14.8053
GOTERM_BP_5	GO:0008360~regulation of cell shape	6	3.2967	0.00944726	ALDOA, ANXA7, CDC42EP2, PDPN, ANXA1, TPM1	155	143	17152	4.643	1	0.177261	15.086
GOTERM_BP_5	GO:0051345~positive regulation of hydrolase activity	11	6.04396	0.00946613	ABCA7, MTCH2, NTF3, CTGF, SYDE1, CYFIP2, S100A10, RHOC, RGS16, ARL6IP5, TPM1	155	466	17152	2.6121	1	0.175974	15.1139
GOTERM_BP_5	GO:0043066~negative regulation of apoptotic process	17	9.34066	0.0100386	NES, NTF3, LGALS3, CRYAB, PRDX5, OPTN, HMGA2, PRKCE, SCT, CD44, PCP4, SERPINE1, SERPINB2, NEUROD1, NQO1, THBS1, NEFL	155	936	17152	2.00982	1	0.183955	15.9552
GOTERM_BP_5	GO:0021537~telencephalon development	8	4.3956	0.0104899	PRDM8, SCT, CDK5R1, BHLHE22, ID2, EOMES, NEUROD1, NEFL	155	267	17152	3.3156	1	0.189731	16.6128
GOTERM_BP_5	GO:0010605~negative regulation of macromolecule metabolic process	33	18.1319	0.011134	ABCA7, CDK5R1, NFKBIE, UCHL1, CD109, PRDX5, TAGLN3, SPRY4, ANXA7, CD44, CTGF, PCP4, PPP1R1A, SERPINE1, THBS1, LOXL2, OLFM1, NTF3, BHLHE22, CRYAB, EOMES, LMCD1, OPTN, HMGA2, PRKCE, PRDM8, ATXN1, CD36, ID2, CELF4, CSTB, SERPINB2, APBB1	155	2372	17152	1.53951	1	0.198453	17.543
GOTERM_BP_5	GO:0008306~associative learning	5	2.74725	0.0113603	ATXN1, SCT, NDRG4, SNAP25, APBB1	155	97	17152	5.70402	1	0.200336	17.8675
GOTERM_BP_5	GO:0043069~negative regulation of programmed cell death	17	9.34066	0.0115597	NES, NTF3, LGALS3, CRYAB, PRDX5, OPTN, HMGA2, PRKCE, SCT, CD44, PCP4, SERPINE1, SERPINB2, NEUROD1, NQO1, THBS1, NEFL	155	951	17152	1.97811	1	0.201757	18.1523
GOTERM_BP_5	GO:0030900~forebrain development	10	5.49451	0.0123707	PRDM8, SCT, SSTR2, CDK5R1, BHLHE22, ID2, EOMES, NEUROD1, HMGA2, NEFL	155	413	17152	2.67937	1	0.212565	19.3016
GOTERM_BP_5	GO:0071156~regulation of cell cycle arrest	4	2.1978	0.0126026	CDK5R1, ID2, NEUROD1, HMGA2	155	54	17152	8.19689	1	0.214322	19.6275
GOTERM_BP_5	GO:0035094~response to nicotine	4	2.1978	0.0126026	ALDOA, GSTA4, KCNK1, CHRNA3	155	54	17152	8.19689	1	0.214322	19.6275
GOTERM_BP_5	GO:0014912~negative regulation of smooth muscle cell migration	3	1.64835	0.0136872	NDRG4, SERPINE1, TPM1	155	20	17152	16.5987	1	0.228704	21.1349
GOTERM_BP_5	GO:0034622~cellular macromolecular complex assembly	16	8.79121	0.0137292	CHMP2A, TPPP3, STMN2, CRYAB, NAP1L3, PRKCE, TPM1, CADPS, CDC42EP2, CD36, CADPS2, CELF4, TMSB4X, NEFL, SNAP25, CHRNA3	155	887	17152	1.99609	1	0.227479	21.1927
GOTERM_BP_5	GO:0072359~circulatory system development	18	9.89011	0.0147067	DAND5, LGALS3, ACTA2, PDPN, EOMES, ESM1, TPM1, CD36, ID2, CTGF, NDRG4, SERPINE1, LOX, THBS1, COL8A1, LOXL2, FOSL1, OLFM1	155	1062	17152	1.87556	1	0.23974	22.5277
GOTERM_BP_5	GO:0072358~cardiovascular system development	18	9.89011	0.0147067	DAND5, LGALS3, ACTA2, PDPN, EOMES, ESM1, TPM1, CD36, ID2, CTGF, NDRG4, SERPINE1, LOX, THBS1, COL8A1, LOXL2, FOSL1, OLFM1	155	1062	17152	1.87556	1	0.23974	22.5277
GOTERM_BP_5	GO:0061045~negative regulation of wound healing	4	2.1978	0.0152764	SERPINE1, CD109, THBS1, ANXA5	155	58	17152	7.63159	1	0.245898	23.2957
GOTERM_BP_5	GO:0006906~vesicle fusion	5	2.74725	0.0153157	RAB3A, STX7, ANXA1, SYT7, SNAP25	155	106	17152	5.21972	1	0.244544	23.3485
GOTERM_BP_5	GO:0009967~positive regulation of signal transduction	21	11.5385	0.0155112	ABCA7, CXCL5, NTF3, LGALS1, FLOT1, LMCD1, AKAP12, L1CAM, ESM1, PRKCE, CD36, MTCH2, CD44, BC031181, CTGF, NDRG4, EEF1E1, RHOC, RWDD3, THBS1, ARL6IP5	155	1328	17152	1.74986	1	0.245371	23.6103
GOTERM_BP_5	GO:0046883~regulation of hormone secretion	8	4.3956	0.0159035	SCT, GALR1, ANXA1, SYT7, HMGA2, ANXA5, PRKCE, SNAP25	155	290	17152	3.05264	1	0.248867	24.133
GOTERM_BP_5	GO:0010721~negative regulation of cell development	9	4.94505	0.0163845	CDK5R1, ID2, STMN2, LGALS1, ULK2, VIM, HMGA2, APBB1, OLFM1	155	361	17152	2.75879	1	0.253482	24.7692
GOTERM_BP_5	GO:0030336~negative regulation of cell migration	7	3.84615	0.0164128	NDRG4, SERPINE1, CNN2, MMP28, THBS1, TPM1, OLFM1	155	226	17152	3.42746	1	0.251976	24.8066
GOTERM_BP_5	GO:0051346~negative regulation of hydrolase activity	9	4.94505	0.0166311	ABCA7, CD44, CRYAB, SERPINE1, CSTB, ANXA1, CD109, SERPINB2, THBS1	155	362	17152	2.75117	1	0.253008	25.0936
GOTERM_BP_5	GO:0051051~negative regulation of transport	11	6.04396	0.0168935	SCT, CD36, LGALS3, CNIH2, CRYAB, ANXA1, CNN2, THBS1, ANXA5, PRKCE, ARL6IP5	155	510	17152	2.38674	1	0.254597	25.4372
GOTERM_BP_5	GO:0043524~negative regulation of neuron apoptotic process	6	3.2967	0.0170196	SCT, NES, NTF3, PCP4, OPTN, NEFL	155	166	17152	3.99969	1	0.254392	25.6018
GOTERM_BP_5	GO:0010811~positive regulation of cell-substrate adhesion	5	2.74725	0.0173198	CD36, S100A10, THBS1, PRKCE, COL8A1	155	110	17152	5.02991	1	0.256427	25.9923
GOTERM_BP_5	GO:0098792~xenophagy	5	2.74725	0.0173198	LMCD1, OPTN, ANXA5, REEP2, STAT2	155	110	17152	5.02991	1	0.256427	25.9923
GOTERM_BP_5	GO:0090174~organelle membrane fusion	5	2.74725	0.0173198	RAB3A, STX7, ANXA1, SYT7, SNAP25	155	110	17152	5.02991	1	0.256427	25.9923
GOTERM_BP_5	GO:0009306~protein secretion	11	6.04396	0.0175234	CBLN1, CD36, ANXA1, NEUROD1, SYT7, OPTN, ANXA5, PRKCE, SNAP25, APBB1, PCLO	155	513	17152	2.37279	1	0.257198	26.256
GOTERM_BP_5	GO:0045665~negative regulation of neuron differentiation	7	3.84615	0.0177389	CDK5R1, ID2, STMN2, LGALS1, ULK2, VIM, APBB1	155	230	17152	3.36785	1	0.258104	26.5341
GOTERM_BP_5	GO:1990926~short-term synaptic potentiation	2	1.0989	0.017877	SYT7, SNAP25	155	2	17152	110.658	1	0.258029	26.7119
GOTERM_BP_5	GO:0030324~lung development	7	3.84615	0.0180813	ATXN1, RAB3A, CTGF, PDPN, MGP, LOX, HMGA2	155	231	17152	3.35327	1	0.258776	26.9741
GOTERM_BP_5	GO:0048545~response to steroid hormone	9	4.94505	0.0187022	SSTR2, CTGF, ANXA1, LOX, AREG, HMGA2, FOSL1, NEFL, RNF14	155	370	17152	2.69168	1	0.26461	27.7655
GOTERM_BP_5	GO:0030323~respiratory tube development	7	3.84615	0.0191356	ATXN1, RAB3A, CTGF, PDPN, MGP, LOX, HMGA2	155	234	17152	3.31028	1	0.268056	28.3133
GOTERM_BP_5	GO:0006869~lipid transport	8	4.3956	0.0194045	ABCA7, MSR1, CD36, GALR1, PITPNA, ANXA1, SYT7, THBS1	155	302	17152	2.93134	1	0.269472	28.6511
GOTERM_BP_5	GO:0002685~regulation of leukocyte migration	6	3.2967	0.0196835	LGALS3, CXCL5, SERPINE1, ANXA1, MMP28, THBS1	155	172	17152	3.86017	1	0.270983	29
GOTERM_BP_5	GO:0051259~protein oligomerization	11	6.04396	0.0199828	ALDOA, CHMP2A, KCND2, CRYAB, FLOT1, GOPC, S100A10, OPTN, ANXA5, OLFM1, CHRNA3	155	524	17152	2.32297	1	0.272707	29.3725
GOTERM_BP_5	GO:2000146~negative regulation of cell motility	7	3.84615	0.0206058	NDRG4, SERPINE1, CNN2, MMP28, THBS1, TPM1, OLFM1	155	238	17152	3.25465	1	0.278144	30.1421
GOTERM_BP_5	GO:0032956~regulation of actin cytoskeleton organization	8	4.3956	0.0213437	CDK5R1, CDC42EP2, NTF3, CTGF, S100A10, TMSB4X, PRKCE, TPM1	155	308	17152	2.87424	1	0.28477	31.0433
GOTERM_BP_5	GO:0014015~positive regulation of gliogenesis	4	2.1978	0.0215135	ATXN1, NTF3, ID2, VIM	155	66	17152	6.70655	1	0.284867	31.2491
GOTERM_BP_5	GO:0007632~visual behavior	4	2.1978	0.0215135	ATXN1, SCT, NDRG4, APBB1	155	66	17152	6.70655	1	0.284867	31.2491
GOTERM_BP_5	GO:0050770~regulation of axonogenesis	6	3.2967	0.0223124	CDK5R1, ULK2, VIM, L1CAM, NEFL, OLFM1	155	178	17152	3.73005	1	0.291966	32.2098
GOTERM_BP_5	GO:0021543~pallium development	6	3.2967	0.022793	SCT, CDK5R1, BHLHE22, EOMES, NEUROD1, NEFL	155	179	17152	3.70921	1	0.29542	32.7816
GOTERM_BP_5	GO:0030162~regulation of proteolysis	12	6.59341	0.0230001	MTCH2, CD44, CTGF, CRYAB, SERPINE1, CSTB, CD109, CYFIP2, SERPINB2, THBS1, ARL6IP5, RNF14	155	615	17152	2.15918	1	0.295843	33.0266
GOTERM_BP_5	GO:0014013~regulation of gliogenesis	5	2.74725	0.0236478	ATXN1, NTF3, ID2, VIM, HMGA2	155	121	17152	4.57265	1	0.300995	33.7874
GOTERM_BP_5	GO:0060485~mesenchyme development	7	3.84615	0.0237728	DAND5, ACTA2, EOMES, HMGA2, LOXL2, THBS1, OLFM1	155	246	17152	3.14881	1	0.300498	33.9333
GOTERM_BP_5	GO:0031960~response to corticosteroid	6	3.2967	0.0238075	SSTR2, CTGF, ANXA1, AREG, FOSL1, NEFL	155	181	17152	3.66822	1	0.299052	33.9738
GOTERM_BP_5	GO:1903035~negative regulation of response to wounding	4	2.1978	0.0241606	SERPINE1, CD109, THBS1, ANXA5	155	69	17152	6.41496	1	0.300969	34.384
GOTERM_BP_5	GO:0006909~phagocytosis	6	3.2967	0.0247803	ABCA7, CD36, ANXA1, CNN2, SYT7, THBS1	155	183	17152	3.62813	1	0.305621	35.0982
GOTERM_BP_5	GO:0015918~sterol transport	4	2.1978	0.0260188	ABCA7, MSR1, CD36, SYT7	155	71	17152	6.23426	1	0.316474	36.5036
GOTERM_BP_5	GO:0045105~intermediate filament polymerization or depolymerization	2	1.0989	0.0266961	NES, NEFL	155	3	17152	73.772	1	0.321439	37.26
GOTERM_BP_5	GO:0033031~positive regulation of neutrophil apoptotic process	2	1.0989	0.0266961	CD44, ANXA1	155	3	17152	73.772	1	0.321439	37.26
GOTERM_BP_5	GO:1902683~regulation of receptor localization to synapse	2	1.0989	0.0266961	STX7, CNIH2	155	3	17152	73.772	1	0.321439	37.26
GOTERM_BP_5	GO:1901214~regulation of neuron death	8	4.3956	0.0271663	SCT, CDK5R1, NES, NTF3, PCP4, OPTN, NQO1, NEFL	155	324	17152	2.7323	1	0.32426	37.7802
GOTERM_BP_5	GO:0010562~positive regulation of phosphorus metabolic process	17	9.34066	0.0272908	ABCA7, CDK5R1, NTF3, EEF1A2, FLOT1, AKAP12, RUNDC3A, PRKCE, SCT, CD36, CD44, CTGF, NDRG4, AREG, THBS1, ARL6IP5, CHRNA3	155	1053	17152	1.7865	1	0.323642	37.9172
GOTERM_BP_5	GO:0045937~positive regulation of phosphate metabolic process	17	9.34066	0.0272908	ABCA7, CDK5R1, NTF3, EEF1A2, FLOT1, AKAP12, RUNDC3A, PRKCE, SCT, CD36, CD44, CTGF, NDRG4, AREG, THBS1, ARL6IP5, CHRNA3	155	1053	17152	1.7865	1	0.323642	37.9172
GOTERM_BP_5	GO:0051952~regulation of amine transport	4	2.1978	0.028946	PCP4, SYT7, ARL6IP5, CHRNA3	155	74	17152	5.98152	1	0.337833	39.7123
GOTERM_BP_5	GO:0007050~cell cycle arrest	5	2.74725	0.029026	CDK5R1, ID2, HMGA2, THBS1, APBB1	155	129	17152	4.28907	1	0.336723	39.7978
GOTERM_BP_5	GO:0036465~synaptic vesicle recycling	3	1.64835	0.0295614	RAB3A, SYT7, AMPH	155	30	17152	11.0658	1	0.339927	40.3671
GOTERM_BP_5	GO:0098930~axonal transport	3	1.64835	0.0295614	CNIH2, UCHL1, NEFL	155	30	17152	11.0658	1	0.339927	40.3671
GOTERM_BP_5	GO:0014910~regulation of smooth muscle cell migration	4	2.1978	0.0309904	NDRG4, SERPINE1, TMSB4X, TPM1	155	76	17152	5.82411	1	0.351349	41.8621
GOTERM_BP_5	GO:1902803~regulation of synaptic vesicle transport	3	1.64835	0.0314171	RAB3A, CNIH2, NAPB	155	31	17152	10.7088	1	0.353363	42.3015
GOTERM_BP_5	GO:0060541~respiratory system development	7	3.84615	0.0315514	ATXN1, RAB3A, CTGF, PDPN, MGP, LOX, HMGA2	155	263	17152	2.94527	1	0.3527	42.4392
GOTERM_BP_5	GO:0007166~cell surface receptor signaling pathway	30	16.4835	0.0317667	ABCA7, CDK5R1, CXCL5, VIM, CD109, L1CAM, ESM1, CD44, NDRG4, CTGF, DNER, SERPINE1, FRAT1, THBS1, CIB2, CHRNA3, DAND5, LGALS3, NTF3, ANXA1, HMGA2, KIDINS220, PRKCE, STAT2, ATXN1, NREP, CD36, CNIH2, CELF4, AREG	155	2278	17152	1.45731	1	0.352775	42.6593
GOTERM_BP_5	GO:0030595~leukocyte chemotaxis	6	3.2967	0.0320572	LGALS3, CXCL5, SERPINE1, ANXA1, MMP28, THBS1	155	196	17152	3.38749	1	0.353522	42.9549
GOTERM_BP_5	GO:0051216~cartilage development	6	3.2967	0.0326176	CD44, CTGF, MGP, HMGA2, LOXL2, THBS1	155	197	17152	3.3703	1	0.356651	43.5212
GOTERM_BP_5	GO:2001022~positive regulation of response to DNA damage stimulus	4	2.1978	0.0331089	MTCH2, EEF1E1, HMGA2, APBB1	155	78	17152	5.67477	1	0.359122	44.0134
GOTERM_BP_5	GO:0014909~smooth muscle cell migration	4	2.1978	0.0331089	NDRG4, SERPINE1, TMSB4X, TPM1	155	78	17152	5.67477	1	0.359122	44.0134
GOTERM_BP_5	GO:0015837~amine transport	4	2.1978	0.0331089	PCP4, SYT7, ARL6IP5, CHRNA3	155	78	17152	5.67477	1	0.359122	44.0134
GOTERM_BP_5	GO:0071158~positive regulation of cell cycle arrest	3	1.64835	0.0333177	CDK5R1, ID2, HMGA2	155	32	17152	10.3742	1	0.3591	44.2213
GOTERM_BP_5	GO:0045807~positive regulation of endocytosis	5	2.74725	0.034281	ABCA7, CD36, NTF3, FLOT1, SERPINE1	155	136	17152	4.06831	1	0.365575	45.1712
GOTERM_BP_5	GO:0043277~apoptotic cell clearance	3	1.64835	0.0352621	ABCA7, CD36, THBS1	155	33	17152	10.0598	1	0.372061	46.123
GOTERM_BP_5	GO:0015031~protein transport	24	13.1868	0.0364388	CHMP2A, RAB3A, CDK5R1, STX7, ANXA1, AKAP12, SYT7, NAPB, OPTN, PRKCE, REEP2, ANXA5, PCLO, CADPS, CBLN1, B3GAT3, CD36, CADPS2, CAMK4, GOPC, FRAT1, NEUROD1, APBB1, SNAP25	155	1733	17152	1.53248	1	0.380032	47.244
GOTERM_BP_5	GO:0090068~positive regulation of cell cycle process	6	3.2967	0.038278	CDK5R1, ID2, CTGF, ANXA1, HMGA2, PRKCE	155	206	17152	3.22305	1	0.393186	48.9522
GOTERM_BP_5	GO:0006140~regulation of nucleotide metabolic process	6	3.2967	0.0391025	SCT, MTCH2, GALR1, AKAP12, RUNDC3A, THBS1	155	207	17152	3.20748	1	0.397892	49.7009
GOTERM_BP_5	GO:0051248~negative regulation of protein metabolic process	16	8.79121	0.0392165	ABCA7, NTF3, CRYAB, UCHL1, CD109, PRKCE, SPRY4, CD44, PCP4, PPP1R1A, SERPINE1, CSTB, SERPINB2, THBS1, APBB1, OLFM1	155	1014	17152	1.74608	1	0.396897	49.8036
GOTERM_BP_5	GO:0050764~regulation of phagocytosis	4	2.1978	0.0399046	ABCA7, CD36, CNN2, SYT7	155	84	17152	5.26943	1	0.400432	50.4194
GOTERM_BP_5	GO:0015844~monoamine transport	4	2.1978	0.0411008	CADPS, LGALS3, PCP4, SYT7	155	85	17152	5.20744	1	0.407837	51.4729
GOTERM_BP_5	GO:0001944~vasculature development	12	6.59341	0.0418112	CD36, LGALS3, CTGF, PDPN, ACTA2, SERPINE1, ESM1, LOX, LOXL2, THBS1, COL8A1, FOSL1	155	677	17152	1.96144	1	0.411379	52.0886
GOTERM_BP_5	GO:0048259~regulation of receptor-mediated endocytosis	4	2.1978	0.042315	NTF3, FLOT1, SERPINE1, DNAJC6	155	86	17152	5.14689	1	0.413304	52.5207
GOTERM_BP_5	GO:0021766~hippocampus development	4	2.1978	0.042315	SCT, CDK5R1, NEUROD1, NEFL	155	86	17152	5.14689	1	0.413304	52.5207
GOTERM_BP_5	GO:0009968~negative regulation of signal transduction	16	8.79121	0.0424366	DAND5, LGALS3, UCHL1, CD109, OPTN, HMGA2, RGS16, SPRY4, ATXN1, CD44, NDRG4, CELF4, SERPINE1, NEUROD1, RASA3, THBS1	155	1025	17152	1.72735	1	0.412332	52.6245
GOTERM_BP_5	GO:0019932~second-messenger-mediated signaling	6	3.2967	0.0426704	CD36, LMCD1, NEUROD1, L1CAM, THBS1, PCLO	155	213	17152	3.11713	1	0.41221	52.8234
GOTERM_BP_5	GO:0015849~organic acid transport	4	2.1978	0.0460647	CD36, PDPN, NFKBIE, THBS1	155	89	17152	4.9734	1	0.435179	55.6237
GOTERM_BP_5	GO:1901215~negative regulation of neuron death	6	3.2967	0.0462101	SCT, NES, NTF3, PCP4, OPTN, NEFL	155	217	17152	3.05967	1	0.434306	55.7401
GOTERM_BP_5	GO:0044801~single-organism membrane fusion	5	2.74725	0.046363	RAB3A, STX7, ANXA1, SYT7, SNAP25	155	150	17152	3.6886	1	0.433495	55.8622
GOTERM_BP_5	GO:0045861~negative regulation of proteolysis	7	3.84615	0.0463789	CD44, CRYAB, SERPINE1, CSTB, CD109, SERPINB2, THBS1	155	289	17152	2.6803	1	0.431723	55.8749
GOTERM_BP_5	GO:0043122~regulation of I-kappaB kinase/NF-kappaB signaling	6	3.2967	0.0467858	CD36, BC031181, LGALS1, RHOC, OPTN, PRKCE	155	218	17152	3.04563	1	0.432724	56.1981
GOTERM_BP_5	GO:0000165~MAPK cascade	12	6.59341	0.0472185	ABCA7, CD36, CD44, NTF3, CTGF, NDRG4, CRYAB, UCHL1, THBS1, PRKCE, ARL6IP5, SPRY4	155	691	17152	1.9217	1	0.433893	56.5393
GOTERM_BP_5	GO:0010977~negative regulation of neuron projection development	5	2.74725	0.048245	CDK5R1, STMN2, LGALS1, ULK2, VIM	155	152	17152	3.64007	1	0.439155	57.3391
GOTERM_BP_5	GO:0023014~signal transduction by protein phosphorylation	12	6.59341	0.0488476	ABCA7, CD36, CD44, NTF3, CTGF, NDRG4, CRYAB, UCHL1, THBS1, PRKCE, ARL6IP5, SPRY4	155	695	17152	1.91064	1	0.441427	57.802
GOTERM_BP_5	GO:0043241~protein complex disassembly	5	2.74725	0.0491287	NES, STMN2, DNAJC6, NAPB, TPM1	155	153	17152	3.61628	1	0.441488	58.0163
GOTERM_BP_5	GO:0017015~regulation of transforming growth factor beta receptor signaling pathway	4	2.1978	0.0499734	DAND5, NREP, CD109, THBS1	155	92	17152	4.81122	1	0.445343	58.6542
GOTERM_BP_5	GO:0008088~axo-dendritic transport	3	1.64835	0.0500257	CNIH2, UCHL1, NEFL	155	40	17152	8.29935	1	0.443854	58.6934
GOTERM_BP_5	GO:0010769~regulation of cell morphogenesis involved in differentiation	8	4.3956	0.050266	CDK5R1, ULK2, VIM, S100A10, L1CAM, NEFL, OLFM1, CHRNA3	155	371	17152	2.38616	1	0.44363	58.8731
GOTERM_BP_5	GO:0001952~regulation of cell-matrix adhesion	4	2.1978	0.0513112	CD36, SERPINE1, S100A10, THBS1	155	93	17152	4.75949	1	0.448721	59.6459
GOTERM_BP_5	GO:0043279~response to alkaloid	5	2.74725	0.0521789	ALDOA, GSTA4, KCNK1, PRKCE, CHRNA3	155	156	17152	3.54673	1	0.452565	60.2771
GOTERM_BP_5	GO:0045620~negative regulation of lymphocyte differentiation	3	1.64835	0.0522888	CD44, ID2, ANXA1	155	41	17152	8.09693	1	0.451462	60.3564
GOTERM_BP_5	GO:0051246~regulation of protein metabolic process	31	17.033	0.0527922	ABCA7, CDK5R1, UCHL1, CD109, NECAB3, SPRY4, CD44, MTCH2, NDRG4, CTGF, PCP4, PPP1R1A, SERPINE1, THBS1, ARL6IP5, OLFM1, RNF14, CHRNA3, NTF3, CRYAB, FLOT1, KIDINS220, PRKCE, STAT2, CD36, CYFIP2, CSTB, SERPINB2, RWDD3, AREG, APBB1	155	2483	17152	1.38155	1	0.4529	60.7176
GOTERM_BP_5	GO:2001020~regulation of response to DNA damage stimulus	5	2.74725	0.0552556	MTCH2, CD44, EEF1E1, HMGA2, APBB1	155	159	17152	3.47981	1	0.466687	62.441
GOTERM_BP_5	GO:0010604~positive regulation of macromolecule metabolic process	34	18.6813	0.0557637	ABCA7, CDK5R1, VIM, CD44, GALR1, MTCH2, NDRG4, CTGF, SERPINE1, CNN2, THBS1, ARL6IP5, FOSL1, OLFM1, RNF14, CHRNA3, NTF3, ACTA2, FLOT1, EOMES, HMGA2, PRKCE, ATXN1, MYT1L, CD36, CAMK4, ID2, CELF4, CYFIP2, NEUROD1, TMSB4X, RWDD3, AREG, APBB1	155	2794	17152	1.34659	1	0.468029	62.7875
GOTERM_BP_5	GO:0050792~regulation of viral process	7	3.84615	0.0566221	CHMP2A, LGALS1, LMCD1, HMGA2, ANXA5, REEP2, STAT2	155	304	17152	2.54805	1	0.471506	63.366
GOTERM_BP_5	GO:0090398~cellular senescence	3	1.64835	0.0569222	ID2, EEF1E1, HMGA2	155	43	17152	7.72033	1	0.471534	63.5663
GOTERM_BP_5	GO:0010648~negative regulation of cell communication	17	9.34066	0.0571622	DAND5, LGALS3, UCHL1, CD109, OPTN, HMGA2, ANXA5, RGS16, SPRY4, ATXN1, CD44, NDRG4, CELF4, SERPINE1, NEUROD1, THBS1, RASA3	155	1160	17152	1.62171	1	0.471197	63.7256
GOTERM_BP_5	GO:0090276~regulation of peptide hormone secretion	6	3.2967	0.0574771	SCT, SYT7, HMGA2, ANXA5, PRKCE, SNAP25	155	231	17152	2.87424	1	0.471316	63.9338
GOTERM_BP_5	GO:0007249~I-kappaB kinase/NF-kappaB signaling	6	3.2967	0.0574771	CD36, BC031181, LGALS1, RHOC, OPTN, PRKCE	155	231	17152	2.87424	1	0.471316	63.9338
GOTERM_BP_5	GO:0035987~endodermal cell differentiation	3	1.64835	0.0592909	EOMES, HMGA2, COL8A1	155	44	17152	7.54487	1	0.480371	65.111
GOTERM_BP_5	GO:0051496~positive regulation of stress fiber assembly	3	1.64835	0.0592909	CTGF, S100A10, TPM1	155	44	17152	7.54487	1	0.480371	65.111
GOTERM_BP_5	GO:0043123~positive regulation of I-kappaB kinase/NF-kappaB signaling	5	2.74725	0.0593945	CD36, BC031181, LGALS1, RHOC, PRKCE	155	163	17152	3.39442	1	0.479199	65.1772
GOTERM_BP_5	GO:0097529~myeloid leukocyte migration	5	2.74725	0.0593945	LGALS3, SERPINE1, ANXA1, MMP28, THBS1	155	163	17152	3.39442	1	0.479199	65.1772
GOTERM_BP_5	GO:0043410~positive regulation of MAPK cascade	9	4.94505	0.0599703	ABCA7, CD36, CD44, NTF3, CTGF, NDRG4, THBS1, PRKCE, ARL6IP5	155	467	17152	2.1326	1	0.480807	65.5427
GOTERM_BP_5	GO:0045787~positive regulation of cell cycle	7	3.84615	0.0603169	CDK5R1, ID2, CTGF, ANXA1, HMGA2, PRKCE, FOSL1	155	309	17152	2.50682	1	0.481063	65.7609
GOTERM_BP_5	GO:0010886~positive regulation of cholesterol storage	2	1.0989	0.0611924	MSR1, CD36	155	7	17152	31.6166	1	0.484372	66.3063
GOTERM_BP_5	GO:0051918~negative regulation of fibrinolysis	2	1.0989	0.0611924	SERPINE1, THBS1	155	7	17152	31.6166	1	0.484372	66.3063
GOTERM_BP_5	GO:0033029~regulation of neutrophil apoptotic process	2	1.0989	0.0611924	CD44, ANXA1	155	7	17152	31.6166	1	0.484372	66.3063
GOTERM_BP_5	GO:1902473~regulation of protein localization to synapse	2	1.0989	0.0611924	STX7, CNIH2	155	7	17152	31.6166	1	0.484372	66.3063
GOTERM_BP_5	GO:1902430~negative regulation of beta-amyloid formation	2	1.0989	0.0611924	ABCA7, OLFM1	155	7	17152	31.6166	1	0.484372	66.3063
GOTERM_BP_5	GO:0021540~corpus callosum morphogenesis	2	1.0989	0.0611924	PRDM8, BHLHE22	155	7	17152	31.6166	1	0.484372	66.3063
GOTERM_BP_5	GO:1900047~negative regulation of hemostasis	3	1.64835	0.061693	SERPINE1, THBS1, ANXA5	155	45	17152	7.3772	1	0.485489	66.6145
GOTERM_BP_5	GO:0030195~negative regulation of blood coagulation	3	1.64835	0.061693	SERPINE1, THBS1, ANXA5	155	45	17152	7.3772	1	0.485489	66.6145
GOTERM_BP_5	GO:0002791~regulation of peptide secretion	6	3.2967	0.0618514	SCT, SYT7, HMGA2, ANXA5, PRKCE, SNAP25	155	236	17152	2.81334	1	0.484646	66.7115
GOTERM_BP_5	GO:0001568~blood vessel development	11	6.04396	0.0635133	CD36, LGALS3, CTGF, ACTA2, SERPINE1, ESM1, LOX, LOXL2, THBS1, COL8A1, FOSL1	155	641	17152	1.89897	1	0.492293	67.7129
GOTERM_BP_5	GO:0090087~regulation of peptide transport	6	3.2967	0.0636528	SCT, SYT7, HMGA2, ANXA5, PRKCE, SNAP25	155	238	17152	2.7897	1	0.491331	67.7957
GOTERM_BP_5	GO:0030036~actin cytoskeleton organization	10	5.49451	0.0646367	CDC42EP2, NTF3, CTGF, ANXA1, ACTN1, S100A10, TMSB4X, CNN2, PRKCE, TPM1	155	558	17152	1.98312	1	0.495059	68.3738
GOTERM_BP_5	GO:0001837~epithelial to mesenchymal transition	4	2.1978	0.0656239	EOMES, HMGA2, LOXL2, OLFM1	155	103	17152	4.2974	1	0.498745	68.9439
GOTERM_BP_5	GO:0050819~negative regulation of coagulation	3	1.64835	0.0665949	SERPINE1, THBS1, ANXA5	155	47	17152	7.06328	1	0.502287	69.4952
GOTERM_BP_5	GO:0002366~leukocyte activation involved in immune response	6	3.2967	0.0673436	CPLX2, LGALS3, LGALS1, ANXA1, EOMES, PRKCE	155	242	17152	2.74359	1	0.504586	69.9141
GOTERM_BP_5	GO:0007167~enzyme linked receptor protein signaling pathway	13	7.14286	0.0676231	DAND5, CDK5R1, NTF3, VIM, CD109, ESM1, ATXN1, NREP, CTGF, NDRG4, AREG, THBS1, CHRNA3	155	824	17152	1.74582	1	0.50436	70.069
GOTERM_BP_5	GO:1903044~protein localization to membrane raft	2	1.0989	0.069625	FLOT1, REEP2	155	8	17152	27.6645	1	0.513202	71.1571
GOTERM_BP_5	GO:0043388~positive regulation of DNA binding	3	1.64835	0.0716217	EDF1, NEUROD1, HMGA2	155	49	17152	6.77498	1	0.521798	72.2051
GOTERM_BP_5	GO:0000422~mitophagy	5	2.74725	0.0734795	MAP1LC3A, LMCD1, OPTN, ANXA5, STAT2	155	175	17152	3.16166	1	0.529486	73.148
GOTERM_BP_5	GO:0061726~mitochondrion disassembly	5	2.74725	0.0734795	MAP1LC3A, LMCD1, OPTN, ANXA5, STAT2	155	175	17152	3.16166	1	0.529486	73.148
GOTERM_BP_5	GO:0043462~regulation of ATPase activity	3	1.64835	0.0741801	ABCA7, TPM2, TPM1	155	50	17152	6.63948	1	0.531268	73.4956
GOTERM_BP_5	GO:1903307~positive regulation of regulated secretory pathway	3	1.64835	0.0741801	CADPS, RAB3A, SYT7	155	50	17152	6.63948	1	0.531268	73.4956
GOTERM_BP_5	GO:0002688~regulation of leukocyte chemotaxis	4	2.1978	0.0749971	CXCL5, SERPINE1, MMP28, THBS1	155	109	17152	4.06085	1	0.533603	73.8957
GOTERM_BP_5	GO:0031915~positive regulation of synaptic plasticity	2	1.0989	0.0779823	CPLX2, SNAP25	155	9	17152	24.5907	1	0.546401	75.3097
GOTERM_BP_5	GO:1902992~negative regulation of amyloid precursor protein catabolic process	2	1.0989	0.0779823	ABCA7, OLFM1	155	9	17152	24.5907	1	0.546401	75.3097
GOTERM_BP_5	GO:0021796~cerebral cortex regionalization	2	1.0989	0.0779823	BHLHE22, EOMES	155	9	17152	24.5907	1	0.546401	75.3097
GOTERM_BP_5	GO:0030049~muscle filament sliding	2	1.0989	0.0779823	MYL6, TPM1	155	9	17152	24.5907	1	0.546401	75.3097
GOTERM_BP_5	GO:2000774~positive regulation of cellular senescence	2	1.0989	0.0779823	EEF1E1, HMGA2	155	9	17152	24.5907	1	0.546401	75.3097
GOTERM_BP_5	GO:0042984~regulation of amyloid precursor protein biosynthetic process	2	1.0989	0.0779823	ABCA7, NECAB3	155	9	17152	24.5907	1	0.546401	75.3097
GOTERM_BP_5	GO:0007596~blood coagulation	5	2.74725	0.078797	CD36, PDPN, SERPINE1, THBS1, ANXA5	155	180	17152	3.07384	1	0.548574	75.6829
GOTERM_BP_5	GO:0048278~vesicle docking	3	1.64835	0.0793832	STX7, SYDE1, NDRG4	155	52	17152	6.38412	1	0.549643	75.9481
GOTERM_BP_5	GO:0010812~negative regulation of cell-substrate adhesion	3	1.64835	0.0793832	LGALS1, SERPINE1, THBS1	155	52	17152	6.38412	1	0.549643	75.9481
GOTERM_BP_5	GO:0007157~heterophilic cell-cell adhesion via plasma membrane cell adhesion molecules	3	1.64835	0.0793832	CBLN1, LGALS1, L1CAM	155	52	17152	6.38412	1	0.549643	75.9481
GOTERM_BP_5	GO:1903305~regulation of regulated secretory pathway	4	2.1978	0.0798944	CADPS, RAB3A, NAPB, SYT7	155	112	17152	3.95207	1	0.550349	76.1771
GOTERM_BP_5	GO:0021549~cerebellum development	4	2.1978	0.0798944	SSTR2, CDK5R1, CBLN1, NEUROD1	155	112	17152	3.95207	1	0.550349	76.1771
GOTERM_BP_5	GO:0031345~negative regulation of cell projection organization	5	2.74725	0.0805409	CDK5R1, STMN2, LGALS1, ULK2, VIM	155	181	17152	3.05685	1	0.551679	76.4638
GOTERM_BP_5	GO:0007264~small GTPase mediated signal transduction	9	4.94505	0.0817369	RAB32, RAB3A, CDC42EP2, FLOT1, ARL8A, RHOC, RASGEF1C, RASA3, RAB33A	155	500	17152	1.99185	1	0.555531	76.9858
GOTERM_BP_5	GO:0032233~positive regulation of actin filament bundle assembly	3	1.64835	0.0820264	CTGF, S100A10, TPM1	155	53	17152	6.26366	1	0.555181	77.1105
GOTERM_BP_5	GO:0043549~regulation of kinase activity	11	6.04396	0.0824102	CDK5R1, CD44, NTF3, PCP4, EEF1A2, PPP1R1A, UCHL1, KIDINS220, THBS1, SPRY4, CHRNA3	155	674	17152	1.80599	1	0.555265	77.2748
GOTERM_BP_5	GO:0007015~actin filament organization	7	3.84615	0.0827032	CDC42EP2, CTGF, ACTN1, S100A10, TMSB4X, PRKCE, TPM1	155	336	17152	2.30538	1	0.554936	77.3995
GOTERM_BP_5	GO:0043408~regulation of MAPK cascade	11	6.04396	0.0830318	ABCA7, CD36, CD44, NTF3, CTGF, NDRG4, UCHL1, THBS1, PRKCE, ARL6IP5, SPRY4	155	675	17152	1.80332	1	0.554772	77.5385
GOTERM_BP_5	GO:0032271~regulation of protein polymerization	5	2.74725	0.0841838	CDC42EP2, STMN2, TMSB4X, PRKCE, TPM1	155	184	17152	3.00701	1	0.558314	78.0198
GOTERM_BP_5	GO:0001706~endoderm formation	3	1.64835	0.0846966	EOMES, HMGA2, COL8A1	155	54	17152	6.14767	1	0.558961	78.2308
GOTERM_BP_5	GO:0021761~limbic system development	4	2.1978	0.0849275	SCT, CDK5R1, NEUROD1, NEFL	155	115	17152	3.84898	1	0.558352	78.3253
GOTERM_BP_5	GO:0032268~regulation of cellular protein metabolic process	28	15.3846	0.0850482	ABCA7, CDK5R1, UCHL1, CD109, SPRY4, CD44, MTCH2, NDRG4, CTGF, PCP4, PPP1R1A, SERPINE1, THBS1, ARL6IP5, RNF14, CHRNA3, NTF3, CRYAB, FLOT1, KIDINS220, PRKCE, STAT2, CD36, CYFIP2, CSTB, SERPINB2, RWDD3, AREG	155	2298	17152	1.34831	1	0.557258	78.3745
GOTERM_BP_5	GO:0010628~positive regulation of gene expression	22	12.0879	0.0855005	NTF3, ACTA2, VIM, EOMES, HMGA2, ATXN1, MYT1L, CD44, GALR1, ID2, CAMK4, CTGF, CELF4, SERPINE1, NEUROD1, CNN2, TMSB4X, THBS1, FOSL1, APBB1, OLFM1, RNF14	155	1708	17152	1.42534	1	0.557638	78.5579
GOTERM_BP_5	GO:0034116~positive regulation of heterotypic cell-cell adhesion	2	1.0989	0.086265	CD44, FLOT1	155	10	17152	22.1316	1	0.559385	78.8646
GOTERM_BP_5	GO:0051917~regulation of fibrinolysis	2	1.0989	0.086265	SERPINE1, THBS1	155	10	17152	22.1316	1	0.559385	78.8646
GOTERM_BP_5	GO:0060052~neurofilament cytoskeleton organization	2	1.0989	0.086265	INA, NEFL	155	10	17152	22.1316	1	0.559385	78.8646
GOTERM_BP_5	GO:0060326~cell chemotaxis	6	3.2967	0.0864643	LGALS3, CXCL5, SERPINE1, ANXA1, MMP28, THBS1	155	261	17152	2.54386	1	0.558649	78.9439
GOTERM_BP_5	GO:0061387~regulation of extent of cell growth	4	2.1978	0.0883566	CDK5R1, ULK2, L1CAM, OLFM1	155	117	17152	3.78318	1	0.565242	79.6828
GOTERM_BP_5	GO:0031399~regulation of protein modification process	21	11.5385	0.0883866	ABCA7, CDK5R1, NTF3, FLOT1, UCHL1, CD109, PRKCE, KIDINS220, SPRY4, STAT2, CD36, CD44, CTGF, NDRG4, PCP4, PPP1R1A, RWDD3, AREG, THBS1, ARL6IP5, CHRNA3	155	1618	17152	1.43623	1	0.563773	79.6943
GOTERM_BP_5	GO:0070371~ERK1 and ERK2 cascade	6	3.2967	0.0897196	ABCA7, CD36, CD44, CTGF, NDRG4, SPRY4	155	264	17152	2.51496	1	0.567864	80.1998
GOTERM_BP_5	GO:0071363~cellular response to growth factor stimulus	10	5.49451	0.0909002	DAND5, NREP, CD44, CTGF, STMN2, SERPINE1, CD109, KIDINS220, THBS1, PRKCE	155	599	17152	1.84738	1	0.571251	80.6376
GOTERM_BP_5	GO:0021987~cerebral cortex development	4	2.1978	0.0918433	CDK5R1, BHLHE22, EOMES, NEFL	155	119	17152	3.7196	1	0.573603	80.9808
GOTERM_BP_5	GO:0090150~establishment of protein localization to membrane	6	3.2967	0.0919249	CDK5R1, MTCH2, FLOT1, S100A10, OPTN, REEP2	155	266	17152	2.49605	1	0.572366	81.0102
GOTERM_BP_5	GO:0072384~organelle transport along microtubule	3	1.64835	0.0928615	CNIH2, UCHL1, NEFL	155	57	17152	5.82411	1	0.574664	81.3448
GOTERM_BP_5	GO:0000768~syncytium formation by plasma membrane fusion	3	1.64835	0.0928615	CD44, FLOT1, CD109	155	57	17152	5.82411	1	0.574664	81.3448
GOTERM_BP_5	GO:0010564~regulation of cell cycle process	9	4.94505	0.0937872	CHMP2A, CDK5R1, ID2, CTGF, PDPN, ANXA1, NEUROD1, HMGA2, PRKCE	155	516	17152	1.93008	1	0.576891	81.6701
GOTERM_BP_5	GO:0044331~cell-cell adhesion mediated by cadherin	2	1.0989	0.0944738	FLOT1, MMP24	155	11	17152	20.1196	1	0.578123	81.9079
GOTERM_BP_5	GO:0047497~mitochondrion transport along microtubule	2	1.0989	0.0944738	UCHL1, NEFL	155	11	17152	20.1196	1	0.578123	81.9079
GOTERM_BP_5	GO:0034643~establishment of mitochondrion localization, microtubule-mediated	2	1.0989	0.0944738	UCHL1, NEFL	155	11	17152	20.1196	1	0.578123	81.9079
GOTERM_BP_5	GO:0010744~positive regulation of macrophage derived foam cell differentiation	2	1.0989	0.0944738	MSR1, CD36	155	11	17152	20.1196	1	0.578123	81.9079
GOTERM_BP_5	GO:0001765~membrane raft assembly	2	1.0989	0.0944738	FLOT1, S100A10	155	11	17152	20.1196	1	0.578123	81.9079
GOTERM_BP_5	GO:0010885~regulation of cholesterol storage	2	1.0989	0.0944738	MSR1, CD36	155	11	17152	20.1196	1	0.578123	81.9079
GOTERM_BP_5	GO:0008361~regulation of cell size	5	2.74725	0.0975476	ANXA7, CDK5R1, ULK2, L1CAM, OLFM1	155	194	17152	2.85201	1	0.588856	82.9373
GOTERM_BP_5	GO:0006949~syncytium formation	3	1.64835	0.0984268	CD44, FLOT1, CD109	155	59	17152	5.62668	1	0.590759	83.2214
GOTERM_BP_5	GO:0046928~regulation of neurotransmitter secretion	3	1.64835	0.0984268	RAB3A, NAPB, CHRNA3	155	59	17152	5.62668	1	0.590759	83.2214

## Sheet: Profile53
Category	Term	Count	%	PValue	Genes	List Total	Pop Hits	Pop Total	Fold Enrichment	Bonferroni	Benjamini	FDR
GOTERM_BP_5	GO:0007420~brain development	7	18.9189	0.00190975	ATP2B1, SYT1, TRNP1, PLXNA2, BTBD3, HMGCS1, PAK1	32	745	17152	5.03624	0.716269	0.716269	2.81898
GOTERM_BP_5	GO:1990138~neuron projection extension	4	10.8108	0.0028022	SYT1, PLXNA2, MAPT, PAK1	32	157	17152	13.6561	0.842643	0.603318	4.11074
GOTERM_BP_5	GO:0099536~synaptic signaling	6	16.2162	0.00330687	SYT1, MAPT, PAK1, GRM1, DLG2, LIN7A	32	570	17152	5.64211	0.887279	0.516939	4.83411
GOTERM_BP_5	GO:0099537~trans-synaptic signaling	6	16.2162	0.00330687	SYT1, MAPT, PAK1, GRM1, DLG2, LIN7A	32	570	17152	5.64211	0.887279	0.516939	4.83411
GOTERM_BP_5	GO:0048639~positive regulation of developmental growth	4	10.8108	0.00457939	SYT1, MAPT, ZFPM2, PAK1	32	187	17152	11.4652	0.95143	0.530547	6.63553
GOTERM_BP_5	GO:0048588~developmental cell growth	4	10.8108	0.00674105	SYT1, PLXNA2, MAPT, PAK1	32	215	17152	9.97209	0.988407	0.589951	9.62288
GOTERM_BP_5	GO:0007417~central nervous system development	7	18.9189	0.00698546	ATP2B1, SYT1, TRNP1, PLXNA2, BTBD3, HMGCS1, PAK1	32	969	17152	3.87203	0.990143	0.536954	9.95497
GOTERM_BP_5	GO:0030516~regulation of axon extension	3	8.10811	0.0151009	PLXNA2, MAPT, PAK1	32	104	17152	15.4615	0.999956	0.761286	20.3569
GOTERM_BP_5	GO:0007399~nervous system development	10	27.027	0.0157159	ATP2B1, SYT1, TUNAR, TRNP1, PLXNA2, MAPT, BTBD3, HMGCS1, PAK1, DLG2	32	2261	17152	2.37063	0.999971	0.728795	21.0975
GOTERM_BP_5	GO:0007269~neurotransmitter secretion	3	8.10811	0.018256	SYT1, PAK1, LIN7A	32	115	17152	13.9826	0.999995	0.740526	24.0891
GOTERM_BP_5	GO:0099643~signal release from synapse	3	8.10811	0.018256	SYT1, PAK1, LIN7A	32	115	17152	13.9826	0.999995	0.740526	24.0891
GOTERM_BP_5	GO:0048812~neuron projection morphogenesis	5	13.5135	0.0186448	SYT1, PLXNA2, MAPT, BTBD3, PAK1	32	570	17152	4.70175	0.999996	0.710701	24.5377
GOTERM_BP_5	GO:0061387~regulation of extent of cell growth	3	8.10811	0.0188573	PLXNA2, MAPT, PAK1	32	117	17152	13.7436	0.999996	0.680344	24.7816
GOTERM_BP_5	GO:0048675~axon extension	3	8.10811	0.0194668	PLXNA2, MAPT, PAK1	32	119	17152	13.5126	0.999998	0.660267	25.4777
GOTERM_BP_5	GO:0050804~modulation of synaptic transmission	4	10.8108	0.0216467	SYT1, MAPT, PAK1, GRM1	32	332	17152	6.45783	0.999999	0.670235	27.9179
GOTERM_BP_5	GO:0030182~neuron differentiation	7	18.9189	0.034519	SYT1, TUNAR, PLXNA2, MAPT, BTBD3, PAK1, DLG2	32	1379	17152	2.72081	1	0.808634	40.8731
GOTERM_BP_5	GO:0030307~positive regulation of cell growth	3	8.10811	0.0384419	SYT1, MAPT, PAK1	32	172	17152	9.34884	1	0.821328	44.3667
GOTERM_BP_5	GO:0006836~neurotransmitter transport	3	8.10811	0.0396665	SYT1, PAK1, LIN7A	32	175	17152	9.18857	1	0.811197	45.4172
GOTERM_BP_5	GO:0050770~regulation of axonogenesis	3	8.10811	0.040906	PLXNA2, MAPT, PAK1	32	178	17152	9.03371	1	0.801914	46.4615
GOTERM_BP_5	GO:0007584~response to nutrient	3	8.10811	0.0417404	ATP2B1, MAPT, HMGCS1	32	180	17152	8.93333	1	0.790068	47.1541
GOTERM_BP_5	GO:0048666~neuron development	6	16.2162	0.0443116	SYT1, PLXNA2, MAPT, BTBD3, PAK1, DLG2	32	1092	17152	2.94505	1	0.792371	49.2359
GOTERM_BP_5	GO:0008361~regulation of cell size	3	8.10811	0.0477598	PLXNA2, MAPT, PAK1	32	194	17152	8.28866	1	0.800613	51.9078
GOTERM_BP_5	GO:0035556~intracellular signal transduction	9	24.3243	0.0563266	IER3, RAB3C, ARHGEF25, GRINA, MAPT, RAB6B, PAK1, GRM1, AGAP2	32	2380	17152	2.02689	1	0.837863	57.9888
GOTERM_BP_5	GO:2001234~negative regulation of apoptotic signaling pathway	3	8.10811	0.0564033	IER3, GRINA, AGAP2	32	213	17152	7.5493	1	0.824313	58.0399
GOTERM_BP_5	GO:0007264~small GTPase mediated signal transduction	4	10.8108	0.0605903	RAB3C, ARHGEF25, RAB6B, AGAP2	32	500	17152	4.288	1	0.833184	60.7405
GOTERM_BP_5	GO:0048858~cell projection morphogenesis	5	13.5135	0.0607791	SYT1, PLXNA2, MAPT, BTBD3, PAK1	32	830	17152	3.22892	1	0.821249	60.8583
GOTERM_BP_5	GO:0010975~regulation of neuron projection development	4	10.8108	0.0644392	SYT1, PLXNA2, MAPT, PAK1	32	513	17152	4.17934	1	0.827234	63.079
GOTERM_BP_5	GO:0032990~cell part morphogenesis	5	13.5135	0.0681971	SYT1, PLXNA2, MAPT, BTBD3, PAK1	32	863	17152	3.10545	1	0.83309	65.2363
GOTERM_BP_5	GO:0048667~cell morphogenesis involved in neuron differentiation	4	10.8108	0.0693309	PLXNA2, MAPT, BTBD3, PAK1	32	529	17152	4.05293	1	0.826869	65.8637
GOTERM_BP_5	GO:0022008~neurogenesis	7	18.9189	0.0696832	SYT1, TUNAR, PLXNA2, MAPT, BTBD3, PAK1, DLG2	32	1638	17152	2.2906	1	0.817314	66.0565
GOTERM_BP_5	GO:0031175~neuron projection development	5	13.5135	0.0823451	SYT1, PLXNA2, MAPT, BTBD3, PAK1	32	921	17152	2.90988	1	0.85812	72.3478
GOTERM_BP_5	GO:0045773~positive regulation of axon extension	2	5.40541	0.0832785	MAPT, PAK1	32	48	17152	22.3333	1	0.851925	72.7655
GOTERM_BP_5	GO:0048513~animal organ development	11	29.7297	0.0858903	ATP2B1, SYT1, TRNP1, PLXNA2, BTBD3, HMGCS1, NECTIN3, ZFPM2, PAK1, AGAP2, LIN7A	32	3520	17152	1.675	1	0.851782	73.9034
GOTERM_BP_5	GO:0022604~regulation of cell morphogenesis	4	10.8108	0.086365	SYT1, PLXNA2, MAPT, PAK1	32	581	17152	3.69019	1	0.844345	74.1054
GOTERM_BP_5	GO:0097190~apoptotic signaling pathway	4	10.8108	0.086709	IER3, GRINA, MAPT, AGAP2	32	582	17152	3.68385	1	0.836553	74.2509
GOTERM_BP_5	GO:0097193~intrinsic apoptotic signaling pathway	3	8.10811	0.0884604	IER3, GRINA, MAPT	32	276	17152	5.82609	1	0.833906	74.9797
GOTERM_BP_5	GO:0006873~cellular ion homeostasis	4	10.8108	0.0937148	ATP2B1, GRINA, GNG3, GRM1	32	602	17152	3.56146	1	0.843195	77.0525
GOTERM_BP_5	GO:0043113~receptor clustering	2	5.40541	0.094848	PAK1, DLG2	32	55	17152	19.4909	1	0.838652	77.4779

## Sheet: Profile44
Category	Term	Count	%	PValue	Genes	List Total	Pop Hits	Pop Total	Fold Enrichment	Bonferroni	Benjamini	FDR
GOTERM_BP_5	GO:1903047~mitotic cell cycle process	11	30.5556	2.51347e-07	KIF22, JADE1, CCNF, TPX2, TTK, CDC20, AURKB, SMC2, ASPM, RBBP8, USP44	32	702	17152	8.39886	0.000193519	0.000193519	0.00038388
GOTERM_BP_5	GO:0000280~nuclear division	10	27.7778	5.31115e-07	KIF22, CCNF, TPX2, TTK, CDC20, AURKB, SMC2, ASPM, RBBP8, USP44	32	576	17152	9.30556	0.000408875	0.000204458	0.000811166
GOTERM_BP_5	GO:0007067~mitotic nuclear division	9	25	5.61373e-07	KIF22, CCNF, TPX2, CDC20, AURKB, SMC2, ASPM, RBBP8, USP44	32	418	17152	11.5407	0.000432164	0.000144076	0.000857379
GOTERM_BP_5	GO:0000819~sister chromatid segregation	6	16.6667	1.01414e-05	KIF22, TTK, CDC20, AURKB, SMC2, USP44	32	163	17152	19.7301	0.00777849	0.00195032	0.0154878
GOTERM_BP_5	GO:0098813~nuclear chromosome segregation	6	16.6667	5.99665e-05	KIF22, TTK, CDC20, AURKB, SMC2, USP44	32	236	17152	13.6271	0.0451257	0.00919261	0.0915474
GOTERM_BP_5	GO:0000070~mitotic sister chromatid segregation	5	13.8889	9.79263e-05	KIF22, CDC20, AURKB, SMC2, USP44	32	135	17152	19.8519	0.072634	0.0124892	0.149458
GOTERM_BP_5	GO:0010564~regulation of cell cycle process	7	19.4444	0.000279332	JADE1, CCNF, TPX2, TTK, CDC20, AURKB, USP44	32	516	17152	7.27132	0.193552	0.0302634	0.425772
GOTERM_BP_5	GO:0010948~negative regulation of cell cycle process	5	13.8889	0.000449455	JADE1, CCNF, TTK, AURKB, USP44	32	201	17152	13.3333	0.2926	0.042347	0.684253
GOTERM_BP_5	GO:0051225~spindle assembly	4	11.1111	0.00049426	TPX2, CDC20, AURKB, ASPM	32	86	17152	24.9302	0.316599	0.0414151	0.752224
GOTERM_BP_5	GO:0045786~negative regulation of cell cycle	6	16.6667	0.000542952	JADE1, CCNF, TTK, GAS1, AURKB, USP44	32	379	17152	8.48549	0.341761	0.0409563	0.826042
GOTERM_BP_5	GO:0007411~axon guidance	5	13.8889	0.00054943	ALCAM, FLRT2, ATOH1, CXCR4, GAS1	32	212	17152	12.6415	0.345038	0.0377401	0.835859
GOTERM_BP_5	GO:0097485~neuron projection guidance	5	13.8889	0.000559241	ALCAM, FLRT2, ATOH1, CXCR4, GAS1	32	213	17152	12.5822	0.34997	0.0352581	0.850726
GOTERM_BP_5	GO:0007051~spindle organization	4	11.1111	0.000985816	TPX2, CDC20, AURKB, ASPM	32	109	17152	19.6697	0.532077	0.0567458	1.49508
GOTERM_BP_5	GO:0090307~mitotic spindle assembly	3	8.33333	0.00248098	TPX2, CDC20, AURKB	32	41	17152	39.2195	0.852323	0.127701	3.72283
GOTERM_BP_5	GO:1902850~microtubule cytoskeleton organization involved in mitosis	3	8.33333	0.00260211	TPX2, CDC20, AURKB	32	42	17152	38.2857	0.865506	0.12519	3.90123
GOTERM_BP_5	GO:0000904~cell morphogenesis involved in differentiation	7	19.4444	0.0027858	ALCAM, FLRT2, ATOH1, DOCK1, CXCR4, CLIC4, GAS1	32	803	17152	4.67248	0.883289	0.125632	4.17118
GOTERM_BP_5	GO:0051445~regulation of meiotic cell cycle	3	8.33333	0.00324869	TTK, CDC20, ASPM	32	47	17152	34.2128	0.91837	0.137039	4.84831
GOTERM_BP_5	GO:0006915~apoptotic process	10	27.7778	0.00330197	JADE1, ATOH1, DOCK1, RARG, CLIC4, SCML2, TPX2, STK17B, GAS1, AURKB	32	1779	17152	3.01293	0.921662	0.131931	4.92596
GOTERM_BP_5	GO:0000075~cell cycle checkpoint	4	11.1111	0.00437731	TTK, AURKB, RBBP8, USP44	32	184	17152	11.6522	0.965882	0.162878	6.48059
GOTERM_BP_5	GO:0045930~negative regulation of mitotic cell cycle	4	11.1111	0.00492865	JADE1, TTK, GAS1, USP44	32	192	17152	11.1667	0.977728	0.173225	7.26842
GOTERM_BP_5	GO:0007346~regulation of mitotic cell cycle	5	13.8889	0.00660881	JADE1, TPX2, TTK, GAS1, USP44	32	420	17152	6.38095	0.993938	0.215828	9.63119
GOTERM_BP_5	GO:0000226~microtubule cytoskeleton organization	5	13.8889	0.00807765	CCNF, TPX2, CDC20, AURKB, ASPM	32	445	17152	6.02247	0.99806	0.247132	11.6506
GOTERM_BP_5	GO:0061564~axon development	5	13.8889	0.00872105	ALCAM, FLRT2, ATOH1, CXCR4, GAS1	32	455	17152	5.89011	0.998823	0.254161	12.5218
GOTERM_BP_5	GO:0048667~cell morphogenesis involved in neuron differentiation	5	13.8889	0.0145492	ALCAM, FLRT2, ATOH1, CXCR4, GAS1	32	529	17152	5.06616	0.999987	0.375133	20.0558
GOTERM_BP_5	GO:0048468~cell development	10	27.7778	0.0164578	ALCAM, FLRT2, ATOH1, DOCK1, RARG, CXCR4, CLIC4, CDC20, GAS1, ASPM	32	2278	17152	2.35294	0.999997	0.400176	22.3882
GOTERM_BP_5	GO:0051962~positive regulation of nervous system development	5	13.8889	0.0174824	FLRT2, ATOH1, CXCR4, CDC20, ASPM	32	559	17152	4.79428	0.999999	0.406861	23.6139
GOTERM_BP_5	GO:0048812~neuron projection morphogenesis	5	13.8889	0.0186448	ALCAM, FLRT2, ATOH1, CXCR4, GAS1	32	570	17152	4.70175	0.999999	0.415351	24.9826
GOTERM_BP_5	GO:0016477~cell migration	7	19.4444	0.0187464	FLRT2, ATOH1, DOCK1, CXCR4, CLIC4, ASPM, PTAFR	32	1199	17152	3.12927	1	0.405729	25.1011
GOTERM_BP_5	GO:0044267~cellular protein metabolic process	15	41.6667	0.0216057	FLRT2, SCML2, CCNF, TPX2, STK17B, TTK, CDC20, GAS1, AURKB, TARS, JADE1, CXCR4, PRKD3, PTAFR, USP44	32	4608	17152	1.74479	1	0.440077	28.3659
GOTERM_BP_5	GO:0031175~neuron projection development	6	16.6667	0.0234632	ALCAM, FLRT2, ATOH1, CXCR4, CDC20, GAS1	32	921	17152	3.49186	1	0.456323	30.4151
GOTERM_BP_5	GO:0051960~regulation of nervous system development	6	16.6667	0.0235611	FLRT2, ATOH1, RARG, CXCR4, CDC20, ASPM	32	922	17152	3.48807	1	0.446909	30.5216
GOTERM_BP_5	GO:1901988~negative regulation of cell cycle phase transition	3	8.33333	0.0242978	JADE1, TTK, USP44	32	134	17152	12	1	0.446717	31.3179
GOTERM_BP_5	GO:0044770~cell cycle phase transition	4	11.1111	0.0248279	JADE1, TTK, RBBP8, USP44	32	350	17152	6.12571	1	0.443802	31.8857
GOTERM_BP_5	GO:0000902~cell morphogenesis	7	19.4444	0.0252962	ALCAM, FLRT2, ATOH1, DOCK1, CXCR4, CLIC4, GAS1	32	1283	17152	2.9244	1	0.440244	32.3835
GOTERM_BP_5	GO:0030855~epithelial cell differentiation	5	13.8889	0.0262349	ATOH1, RARG, CXCR4, CLIC4, APOLD1	32	633	17152	4.23381	1	0.442823	33.3712
GOTERM_BP_5	GO:0051782~negative regulation of cell division	2	5.55556	0.026781	AURKB, ASPM	32	15	17152	71.4667	1	0.440452	33.9397
GOTERM_BP_5	GO:0060562~epithelial tube morphogenesis	4	11.1111	0.0286457	RARG, CXCR4, CLIC4, NUP50	32	370	17152	5.79459	1	0.453842	35.8466
GOTERM_BP_5	GO:0001764~neuron migration	3	8.33333	0.0299337	ATOH1, CXCR4, ASPM	32	150	17152	10.72	1	0.4598	37.1336
GOTERM_BP_5	GO:0030182~neuron differentiation	7	19.4444	0.034519	ALCAM, FLRT2, ATOH1, CXCR4, CDC20, GAS1, ASPM	32	1379	17152	2.72081	1	0.500212	41.5221
GOTERM_BP_5	GO:0036211~protein modification process	12	33.3333	0.0354615	FLRT2, JADE1, CXCR4, SCML2, CCNF, TPX2, STK17B, TTK, CDC20, AURKB, PRKD3, USP44	32	3474	17152	1.85147	1	0.500941	42.3879
GOTERM_BP_5	GO:0006464~cellular protein modification process	12	33.3333	0.0354615	FLRT2, JADE1, CXCR4, SCML2, CCNF, TPX2, STK17B, TTK, CDC20, AURKB, PRKD3, USP44	32	3474	17152	1.85147	1	0.500941	42.3879
GOTERM_BP_5	GO:0051783~regulation of nuclear division	3	8.33333	0.0372324	TTK, CDC20, USP44	32	169	17152	9.51479	1	0.509629	43.9824
GOTERM_BP_5	GO:0035239~tube morphogenesis	4	11.1111	0.037859	RARG, CXCR4, CLIC4, NUP50	32	413	17152	5.19128	1	0.507155	44.5367
GOTERM_BP_5	GO:0006281~DNA repair	4	11.1111	0.0411519	KIF22, PARPBP, POLA1, RBBP8	32	427	17152	5.02108	1	0.528812	47.3661
GOTERM_BP_5	GO:0007126~meiotic nuclear division	3	8.33333	0.0430042	TTK, SMC2, ASPM	32	183	17152	8.78689	1	0.536633	48.8978
GOTERM_BP_5	GO:0030334~regulation of cell migration	5	13.8889	0.0432844	FLRT2, DOCK1, CXCR4, CLIC4, PTAFR	32	742	17152	3.61186	1	0.531	49.1258
GOTERM_BP_5	GO:0007399~nervous system development	9	25	0.0435077	ALCAM, FLRT2, ATOH1, RARG, CXCR4, NUP50, CDC20, GAS1, ASPM	32	2261	17152	2.13357	1	0.525076	49.3069
GOTERM_BP_5	GO:0048666~neuron development	6	16.6667	0.0443116	ALCAM, FLRT2, ATOH1, CXCR4, CDC20, GAS1	32	1092	17152	2.94505	1	0.524092	49.9537
GOTERM_BP_5	GO:0021915~neural tube development	3	8.33333	0.0455748	RARG, NUP50, GAS1	32	189	17152	8.50794	1	0.52682	50.9545
GOTERM_BP_5	GO:1903046~meiotic cell cycle process	3	8.33333	0.0482014	TTK, SMC2, ASPM	32	195	17152	8.24615	1	0.539901	52.9759
GOTERM_BP_5	GO:2000145~regulation of cell motility	5	13.8889	0.050822	FLRT2, DOCK1, CXCR4, CLIC4, PTAFR	32	782	17152	3.42711	1	0.552128	54.915
GOTERM_BP_5	GO:0050767~regulation of neurogenesis	5	13.8889	0.0594803	FLRT2, ATOH1, CXCR4, CDC20, ASPM	32	824	17152	3.25243	1	0.603807	60.8033
GOTERM_BP_5	GO:0040020~regulation of meiotic nuclear division	2	5.55556	0.0597086	TTK, CDC20	32	34	17152	31.5294	1	0.598136	60.9484
GOTERM_BP_5	GO:0048858~cell projection morphogenesis	5	13.8889	0.0607791	ALCAM, FLRT2, ATOH1, CXCR4, GAS1	32	830	17152	3.22892	1	0.597875	61.6219
GOTERM_BP_5	GO:1902100~negative regulation of metaphase/anaphase transition of cell cycle	2	5.55556	0.0631113	TTK, USP44	32	36	17152	29.7778	1	0.605277	63.0519
GOTERM_BP_5	GO:0032990~cell part morphogenesis	5	13.8889	0.0681971	ALCAM, FLRT2, ATOH1, CXCR4, GAS1	32	863	17152	3.10545	1	0.628006	65.9993
GOTERM_BP_5	GO:0022008~neurogenesis	7	19.4444	0.0696832	ALCAM, FLRT2, ATOH1, CXCR4, CDC20, GAS1, ASPM	32	1638	17152	2.2906	1	0.629597	66.8181
GOTERM_BP_5	GO:0051985~negative regulation of chromosome segregation	2	5.55556	0.0715659	TTK, USP44	32	41	17152	26.1463	1	0.633261	67.829
GOTERM_BP_5	GO:0002009~morphogenesis of an epithelium	4	11.1111	0.0721562	RARG, CXCR4, CLIC4, NUP50	32	538	17152	3.98513	1	0.630001	68.14
GOTERM_BP_5	GO:0006259~DNA metabolic process	5	13.8889	0.0748523	KIF22, PARPBP, POLA1, AURKB, RBBP8	32	891	17152	3.00786	1	0.637736	69.525
GOTERM_BP_5	GO:1901987~regulation of cell cycle phase transition	3	8.33333	0.0751679	JADE1, TTK, USP44	32	251	17152	6.40637	1	0.633162	69.6834
GOTERM_BP_5	GO:0002064~epithelial cell development	3	8.33333	0.0767258	RARG, CXCR4, CLIC4	32	254	17152	6.33071	1	0.634934	70.4541
GOTERM_BP_5	GO:0051438~regulation of ubiquitin-protein transferase activity	2	5.55556	0.0782764	CDC20, USP44	32	45	17152	23.8222	1	0.636618	71.2029
GOTERM_BP_5	GO:1902099~regulation of metaphase/anaphase transition of cell cycle	2	5.55556	0.0832785	TTK, USP44	32	48	17152	22.3333	1	0.654492	73.4995
GOTERM_BP_5	GO:0021537~telencephalon development	3	8.33333	0.0835957	ATOH1, CXCR4, ASPM	32	267	17152	6.02247	1	0.650167	73.6392
GOTERM_BP_5	GO:0044784~metaphase/anaphase transition of cell cycle	2	5.55556	0.0882542	TTK, USP44	32	51	17152	21.0196	1	0.665298	75.6132
GOTERM_BP_5	GO:0007062~sister chromatid cohesion	2	5.55556	0.0882542	KIF22, CDC20	32	51	17152	21.0196	1	0.665298	75.6132
GOTERM_BP_5	GO:0010720~positive regulation of cell development	4	11.1111	0.0912359	ATOH1, DOCK1, CXCR4, ASPM	32	595	17152	3.60336	1	0.67246	76.8033
GOTERM_BP_5	GO:0007423~sensory organ development	4	11.1111	0.0958624	ATOH1, RARG, CLIC4, GAS1	32	608	17152	3.52632	1	0.685932	78.5428
GOTERM_BP_5	GO:0033044~regulation of chromosome organization	3	8.33333	0.0995673	TTK, AURKB, USP44	32	296	17152	5.43243	1	0.695051	79.8471
GOTERM_BP_5	GO:0090596~sensory organ morphogenesis	3	8.33333	0.0995673	ATOH1, RARG, GAS1	32	296	17152	5.43243	1	0.695051	79.8471

## Sheet: Profile45
Category	Term	Count	%	PValue	Genes	List Total	Pop Hits	Pop Total	Fold Enrichment	Bonferroni	Benjamini	FDR
GOTERM_BP_5	GO:0001919~regulation of receptor recycling	2	5.71429	0.0416189	CHMP5, SNCA	27	28	17152	45.3757	1	1	47.5228
GOTERM_BP_5	GO:0060441~epithelial tube branching involved in lung morphogenesis	2	5.71429	0.0560751	CTSL, TNC	27	38	17152	33.4347	1	1	58.3275
GOTERM_BP_5	GO:0051604~protein maturation	3	8.57143	0.0598125	CTSL, SCG5, IFT52	27	263	17152	7.2463	1	1	60.7612
GOTERM_BP_5	GO:0033044~regulation of chromosome organization	3	8.57143	0.0735468	EID1, SNCA, NAP1L2	27	296	17152	6.43844	1	0.999999	68.6111
GOTERM_BP_5	GO:0060425~lung morphogenesis	2	5.71429	0.0968221	CTSL, TNC	27	67	17152	18.963	1	1	78.6614
GOTERM_BP_5	GO:0006325~chromatin organization	4	11.4286	0.099498	TSPYL1, EID1, SNCA, NAP1L2	27	739	17152	3.43848	1	0.999997	79.6005
GOTERM_BP_5	GO:1902749~regulation of cell cycle G2/M phase transition	2	5.71429	0.099569	CCNG1, PKIA	27	69	17152	18.4133	1	0.999982	79.6249

## Sheet: Profile22
Category	Term	Count	%	PValue	Genes	List Total	Pop Hits	Pop Total	Fold Enrichment	Bonferroni	Benjamini	FDR
GOTERM_BP_5	GO:0045653~negative regulation of megakaryocyte differentiation	4	12.9032	2.07323e-06	HIST4H4, HIST1H4K, HIST1H4A, HIST1H4D	27	17	17152	149.473	0.0012618	0.0012618	0.0030682
GOTERM_BP_5	GO:0045652~regulation of megakaryocyte differentiation	4	12.9032	9.87816e-06	HIST4H4, HIST1H4K, HIST1H4A, HIST1H4D	27	28	17152	90.7513	0.00599777	0.0030034	0.014618
GOTERM_BP_5	GO:0032776~DNA methylation on cytosine	4	12.9032	1.95968e-05	HIST4H4, HIST1H4K, HIST1H4A, HIST1H4D	27	35	17152	72.6011	0.0118636	0.00397028	0.028998
GOTERM_BP_5	GO:0045815~positive regulation of gene expression, epigenetic	4	12.9032	6.50493e-05	HIST4H4, HIST1H4K, HIST1H4A, HIST1H4D	27	52	17152	48.8661	0.0388419	0.0098552	0.0962255
GOTERM_BP_5	GO:0000183~chromatin silencing at rDNA	4	12.9032	9.02756e-05	HIST4H4, HIST1H4K, HIST1H4A, HIST1H4D	27	58	17152	43.811	0.0534962	0.0109358	0.133519
GOTERM_BP_5	GO:0006306~DNA methylation	4	12.9032	0.00022653	HIST4H4, HIST1H4K, HIST1H4A, HIST1H4D	27	79	17152	32.165	0.128877	0.022733	0.334726
GOTERM_BP_5	GO:0035914~skeletal muscle cell differentiation	4	12.9032	0.00023512	EGR1, FOS, BTG2, EMD	27	80	17152	31.763	0.133423	0.02025	0.347398
GOTERM_BP_5	GO:0045637~regulation of myeloid cell differentiation	5	16.129	0.000254781	FOS, HIST4H4, HIST1H4K, HIST1H4A, HIST1H4D	27	208	17152	15.2707	0.14374	0.0192108	0.376397
GOTERM_BP_5	GO:0045638~negative regulation of myeloid cell differentiation	4	12.9032	0.000402365	HIST4H4, HIST1H4K, HIST1H4A, HIST1H4D	27	96	17152	26.4691	0.217365	0.0268647	0.593823
GOTERM_BP_5	GO:0006304~DNA modification	4	12.9032	0.000453538	HIST4H4, HIST1H4K, HIST1H4A, HIST1H4D	27	100	17152	25.4104	0.24139	0.0272486	0.66911
GOTERM_BP_5	GO:0043414~macromolecule methylation	5	16.129	0.000702422	HIST4H4, HIST1H4K, HIST1H4A, BTG2, HIST1H4D	27	272	17152	11.6776	0.34814	0.0381553	1.03452
GOTERM_BP_5	GO:0006334~nucleosome assembly	4	12.9032	0.000717267	HIST4H4, HIST1H4K, HIST1H4A, HIST1H4D	27	117	17152	21.7183	0.354011	0.0357593	1.05627
GOTERM_BP_5	GO:0031497~chromatin assembly	4	12.9032	0.00110926	HIST4H4, HIST1H4K, HIST1H4A, HIST1H4D	27	136	17152	18.6841	0.49131	0.0506651	1.62913
GOTERM_BP_5	GO:1903707~negative regulation of hemopoiesis	4	12.9032	0.00125626	HIST4H4, HIST1H4K, HIST1H4A, HIST1H4D	27	142	17152	17.8946	0.534918	0.0532134	1.84315
GOTERM_BP_5	GO:0034728~nucleosome organization	4	12.9032	0.00128189	HIST4H4, HIST1H4K, HIST1H4A, HIST1H4D	27	143	17152	17.7695	0.542131	0.0507453	1.88042
GOTERM_BP_5	GO:0006342~chromatin silencing	4	12.9032	0.00138772	HIST4H4, HIST1H4K, HIST1H4A, HIST1H4D	27	147	17152	17.286	0.570748	0.0514842	2.03419
GOTERM_BP_5	GO:0045814~negative regulation of gene expression, epigenetic	4	12.9032	0.00155655	HIST4H4, HIST1H4K, HIST1H4A, HIST1H4D	27	153	17152	16.6081	0.612747	0.054276	2.27901
GOTERM_BP_5	GO:0006333~chromatin assembly or disassembly	4	12.9032	0.00170669	HIST4H4, HIST1H4K, HIST1H4A, HIST1H4D	27	158	17152	16.0825	0.646638	0.056154	2.49626
GOTERM_BP_5	GO:1903706~regulation of hemopoiesis	5	16.129	0.00231908	FOS, HIST4H4, HIST1H4K, HIST1H4A, HIST1H4D	27	376	17152	8.4476	0.756821	0.0717172	3.3777
GOTERM_BP_5	GO:0065004~protein-DNA complex assembly	4	12.9032	0.00235897	HIST4H4, HIST1H4K, HIST1H4A, HIST1H4D	27	177	17152	14.3561	0.762672	0.0693906	3.43487
GOTERM_BP_5	GO:0030099~myeloid cell differentiation	5	16.129	0.00255052	FOS, HIST4H4, HIST1H4K, HIST1H4A, HIST1H4D	27	386	17152	8.22875	0.788864	0.0713837	3.7089
GOTERM_BP_5	GO:0010628~positive regulation of gene expression	9	29.0323	0.00288079	EGR1, FOS, HIST4H4, HIST1H4K, HIST1H4A, TFAP4, HIST1H4D, FOSB, HMGN5	27	1708	17152	3.34738	0.827426	0.0767549	4.17966
GOTERM_BP_5	GO:0048513~animal organ development	13	41.9355	0.00292296	EGR1, FOS, ODC1, HIST4H4, HIST1H4K, HIST1H4A, BTG2, PGF, LTBP3, SEMA7A, PRDX4, HIST1H4D, EMD	27	3520	17152	2.34613	0.831815	0.0745807	4.23963
GOTERM_BP_5	GO:0060538~skeletal muscle organ development	4	12.9032	0.00328556	EGR1, FOS, BTG2, EMD	27	199	17152	12.769	0.865232	0.0801165	4.75371
GOTERM_BP_5	GO:0071103~DNA conformation change	4	12.9032	0.0038218	HIST4H4, HIST1H4K, HIST1H4A, HIST1H4D	27	210	17152	12.1002	0.902892	0.0890592	5.50927
GOTERM_BP_5	GO:0010604~positive regulation of macromolecule metabolic process	11	35.4839	0.00552774	EGR1, FOS, HIST4H4, HIST1H4K, HIST1H4A, BTG2, TFAP4, SEMA7A, HIST1H4D, FOSB, HMGN5	27	2794	17152	2.50102	0.965807	0.121761	7.87593
GOTERM_BP_5	GO:0045892~negative regulation of transcription, DNA-templated	7	22.5806	0.00814625	EGR1, HIST4H4, HIST1H4K, HIST1H4A, BTG2, TFAP4, HIST1H4D	27	1207	17152	3.68419	0.993135	0.168476	11.4013
GOTERM_BP_5	GO:0016458~gene silencing	4	12.9032	0.0091535	HIST4H4, HIST1H4K, HIST1H4A, HIST1H4D	27	288	17152	8.82305	0.996303	0.181274	12.7235
GOTERM_BP_5	GO:1902679~negative regulation of RNA biosynthetic process	7	22.5806	0.00915394	EGR1, HIST4H4, HIST1H4K, HIST1H4A, BTG2, TFAP4, HIST1H4D	27	1237	17152	3.59484	0.996304	0.175615	12.7241
GOTERM_BP_5	GO:0030097~hemopoiesis	6	19.3548	0.00993676	EGR1, FOS, HIST4H4, HIST1H4K, HIST1H4A, HIST1H4D	27	892	17152	4.27304	0.997716	0.183497	13.739
GOTERM_BP_5	GO:0051253~negative regulation of RNA metabolic process	7	22.5806	0.0108715	EGR1, HIST4H4, HIST1H4K, HIST1H4A, BTG2, TFAP4, HIST1H4D	27	1283	17152	3.46595	0.998715	0.193251	14.9365
GOTERM_BP_5	GO:0040029~regulation of gene expression, epigenetic	4	12.9032	0.0109819	HIST4H4, HIST1H4K, HIST1H4A, HIST1H4D	27	308	17152	8.25012	0.998799	0.189542	15.0769
GOTERM_BP_5	GO:0048534~hematopoietic or lymphoid organ development	6	19.3548	0.0122945	EGR1, FOS, HIST4H4, HIST1H4K, HIST1H4A, HIST1H4D	27	940	17152	4.05485	0.999465	0.204111	16.7297
GOTERM_BP_5	GO:0002520~immune system development	6	19.3548	0.0147722	EGR1, FOS, HIST4H4, HIST1H4K, HIST1H4A, HIST1H4D	27	984	17152	3.87353	0.999884	0.233997	19.7681
GOTERM_BP_5	GO:0045934~negative regulation of nucleobase-containing compound metabolic process	7	22.5806	0.0171938	EGR1, HIST4H4, HIST1H4K, HIST1H4A, BTG2, TFAP4, HIST1H4D	27	1417	17152	3.13819	0.999974	0.260494	22.6376
GOTERM_BP_5	GO:2000113~negative regulation of cellular macromolecule biosynthetic process	7	22.5806	0.018669	EGR1, HIST4H4, HIST1H4K, HIST1H4A, BTG2, TFAP4, HIST1H4D	27	1443	17152	3.08165	0.99999	0.272981	24.3385
GOTERM_BP_5	GO:0007517~muscle organ development	4	12.9032	0.0203112	EGR1, FOS, BTG2, EMD	27	388	17152	6.54906	0.999996	0.286629	26.1908
GOTERM_BP_5	GO:0010558~negative regulation of macromolecule biosynthetic process	7	22.5806	0.022608	EGR1, HIST4H4, HIST1H4K, HIST1H4A, BTG2, TFAP4, HIST1H4D	27	1506	17152	2.95273	0.999999	0.306831	28.7107
GOTERM_BP_5	GO:0014706~striated muscle tissue development	4	12.9032	0.0239046	EGR1, FOS, BTG2, EMD	27	413	17152	6.15263	1	0.314641	30.0975
GOTERM_BP_5	GO:0006325~chromatin organization	5	16.129	0.0240207	HIST4H4, HIST1H4K, HIST1H4A, HIST1H4D, HMGN5	27	739	17152	4.2981	1	0.309389	30.2205
GOTERM_BP_5	GO:0031327~negative regulation of cellular biosynthetic process	7	22.5806	0.0267128	EGR1, HIST4H4, HIST1H4K, HIST1H4A, BTG2, TFAP4, HIST1H4D	27	1564	17152	2.84323	1	0.331138	33.0154
GOTERM_BP_5	GO:0071157~negative regulation of cell cycle arrest	2	6.45161	0.0284264	TFAP4, HMGN5	27	19	17152	66.8694	1	0.34174	34.7398
GOTERM_BP_5	GO:0031960~response to corticosteroid	3	9.67742	0.0304901	FOS, TFAP4, FOSB	27	181	17152	10.5292	1	0.355026	36.7614
GOTERM_BP_5	GO:0010629~negative regulation of gene expression	7	22.5806	0.0318035	EGR1, HIST4H4, HIST1H4K, HIST1H4A, BTG2, TFAP4, HIST1H4D	27	1628	17152	2.73146	1	0.360674	38.0174
GOTERM_BP_5	GO:0006351~transcription, DNA-templated	10	32.2581	0.0351299	EGR1, FOS, HIST4H4, HIST1H4K, HIST1H4A, BTG2, TFAP4, HIST1H4D, FOSB, HMGN5	27	3129	17152	2.03023	1	0.383672	41.0954
GOTERM_BP_5	GO:0051412~response to corticosterone	2	6.45161	0.035777	FOS, FOSB	27	24	17152	52.9383	1	0.382661	41.6773
GOTERM_BP_5	GO:0051259~protein oligomerization	4	12.9032	0.0437912	HIST4H4, HIST1H4K, HIST1H4A, HIST1H4D	27	524	17152	4.84931	1	0.440226	48.4542
GOTERM_BP_5	GO:0032570~response to progesterone	2	6.45161	0.0474267	FOS, FOSB	27	32	17152	39.7037	1	0.46015	51.2797
GOTERM_BP_5	GO:0032870~cellular response to hormone stimulus	4	12.9032	0.0491428	FOS, TFAP4, PGF, FOSB	27	549	17152	4.62848	1	0.46543	52.5626
GOTERM_BP_5	GO:0043065~positive regulation of apoptotic process	4	12.9032	0.0555061	EGR1, RPS29, PDIA3, TFAP4	27	577	17152	4.40388	1	0.501201	57.0499
GOTERM_BP_5	GO:0034654~nucleobase-containing compound biosynthetic process	11	35.4839	0.0565	EGR1, FOS, HIST4H4, HIST1H4K, HIST1H4A, BTG2, TFAP4, HIST1H4D, FOSB, HMGN5, PRPS2	27	3952	17152	1.76818	1	0.500669	57.714
GOTERM_BP_5	GO:0043068~positive regulation of programmed cell death	4	12.9032	0.0566829	EGR1, RPS29, PDIA3, TFAP4	27	582	17152	4.36604	1	0.495103	57.8351
GOTERM_BP_5	GO:0071363~cellular response to growth factor stimulus	4	12.9032	0.0607746	EGR1, FOS, LTBP3, EMD	27	599	17152	4.24213	1	0.51347	60.4623
GOTERM_BP_5	GO:0006355~regulation of transcription, DNA-templated	10	32.2581	0.0608764	EGR1, FOS, HIST4H4, HIST1H4K, HIST1H4A, BTG2, TFAP4, HIST1H4D, FOSB, HMGN5	27	3449	17152	1.84187	1	0.507537	60.5256
GOTERM_BP_5	GO:2001141~regulation of RNA biosynthetic process	10	32.2581	0.0617478	EGR1, FOS, HIST4H4, HIST1H4K, HIST1H4A, BTG2, TFAP4, HIST1H4D, FOSB, HMGN5	27	3458	17152	1.83707	1	0.506255	61.0643
GOTERM_BP_5	GO:0007611~learning or memory	3	9.67742	0.063051	EGR1, FOS, BTG2	27	271	17152	7.03239	1	0.507495	61.857
GOTERM_BP_5	GO:0010942~positive regulation of cell death	4	12.9032	0.0660197	EGR1, RPS29, PDIA3, TFAP4	27	620	17152	4.09845	1	0.517961	63.607
GOTERM_BP_5	GO:0042981~regulation of apoptotic process	6	19.3548	0.0684779	EGR1, RPS29, PDIA3, BTG2, TFAP4, HMGN5	27	1482	17152	2.5719	1	0.525181	64.9991
GOTERM_BP_5	GO:0043067~regulation of programmed cell death	6	19.3548	0.071068	EGR1, RPS29, PDIA3, BTG2, TFAP4, HMGN5	27	1498	17152	2.54443	1	0.532772	66.4121
GOTERM_BP_5	GO:0032774~RNA biosynthetic process	10	32.2581	0.0727638	EGR1, FOS, HIST4H4, HIST1H4K, HIST1H4A, BTG2, TFAP4, HIST1H4D, FOSB, HMGN5	27	3565	17152	1.78193	1	0.535504	67.3081
GOTERM_BP_5	GO:0051252~regulation of RNA metabolic process	10	32.2581	0.073856	EGR1, FOS, HIST4H4, HIST1H4K, HIST1H4A, BTG2, TFAP4, HIST1H4D, FOSB, HMGN5	27	3575	17152	1.77695	1	0.53513	67.8734
GOTERM_BP_5	GO:0001822~kidney development	3	9.67742	0.0757109	EGR1, ODC1, PGF	27	301	17152	6.33149	1	0.538529	68.8127
GOTERM_BP_5	GO:0071156~regulation of cell cycle arrest	2	6.45161	0.0787698	TFAP4, HMGN5	27	54	17152	23.5281	1	0.547562	70.3058
GOTERM_BP_5	GO:0034645~cellular macromolecule biosynthetic process	12	38.7097	0.0839044	EGR1, FOS, HIST4H4, HIST1H4K, HIST1H4A, RPS29, BTG2, TFAP4, GALNT16, HIST1H4D, FOSB, HMGN5	27	4810	17152	1.58485	1	0.565647	72.6631
GOTERM_BP_5	GO:0072001~renal system development	3	9.67742	0.0841198	EGR1, ODC1, PGF	27	320	17152	5.95556	1	0.561007	72.7581
GOTERM_BP_5	GO:0010468~regulation of gene expression	11	35.4839	0.088346	EGR1, FOS, DHX9, HIST4H4, HIST1H4K, HIST1H4A, BTG2, TFAP4, HIST1H4D, FOSB, HMGN5	27	4268	17152	1.63727	1	0.574067	74.5603
GOTERM_BP_5	GO:0045454~cell redox homeostasis	2	6.45161	0.0940672	PDIA3, PRDX4	27	65	17152	19.5464	1	0.592599	76.8234
GOTERM_BP_5	GO:0016070~RNA metabolic process	11	35.4839	0.0958757	EGR1, FOS, DHX9, HIST4H4, HIST1H4K, HIST1H4A, BTG2, TFAP4, HIST1H4D, FOSB, HMGN5	27	4331	17152	1.61345	1	0.594506	77.4988

## Sheet: Profile27
Category	Term	Count	%	PValue	Genes	List Total	Pop Hits	Pop Total	Fold Enrichment	Bonferroni	Benjamini	FDR
GOTERM_BP_5	GO:0016310~phosphorylation	11	35.4839	0.000101626	INHBA, SMAD9, PLK3, PRMT2, PPP2R5B, ITGA5, HBEGF, CLIP3, SDC4, CYR61, ANXA2	23	2063	17152	3.97631	0.0623071	0.0623071	0.151088
GOTERM_BP_5	GO:0010604~positive regulation of macromolecule metabolic process	12	38.7097	0.000255709	INHBA, SMAD9, PLK3, PRMT2, PPP2R5B, ITGA5, HBEGF, RAB1B, CLIP3, SDC4, CYR61, ANXA2	23	2794	17152	3.20289	0.149461	0.0777531	0.379756
GOTERM_BP_5	GO:0031399~regulation of protein modification process	9	29.0323	0.00058817	INHBA, PRMT2, PPP2R5B, ITGA5, HBEGF, CLIP3, SDC4, CYR61, ANXA2	23	1618	17152	4.14812	0.310936	0.116744	0.871484
GOTERM_BP_5	GO:0019220~regulation of phosphate metabolic process	9	29.0323	0.0006234	INHBA, PRMT2, PPP2R5B, ITGA5, HBEGF, CLIP3, SDC4, CYR61, ANXA2	23	1632	17152	4.11253	0.326142	0.0939708	0.923458
GOTERM_BP_5	GO:0090505~epiboly involved in wound healing	3	9.67742	0.000668461	ITGA5, HBEGF, CYR61	23	30	17152	74.5739	0.345103	0.0811712	0.989899
GOTERM_BP_5	GO:0044319~wound healing, spreading of cells	3	9.67742	0.000668461	ITGA5, HBEGF, CYR61	23	30	17152	74.5739	0.345103	0.0811712	0.989899
GOTERM_BP_5	GO:0032270~positive regulation of cellular protein metabolic process	8	25.8065	0.00101963	INHBA, PLK3, ITGA5, HBEGF, CLIP3, SDC4, CYR61, ANXA2	23	1334	17152	4.4722	0.475732	0.102036	1.50626
GOTERM_BP_5	GO:0006915~apoptotic process	9	29.0323	0.00110957	INHBA, PLK3, PRMT2, ITGA5, PDE3A, CLIP3, ID3, ELMO1, CYR61	23	1779	17152	3.77271	0.504779	0.0955181	1.63811
GOTERM_BP_5	GO:0032268~regulation of cellular protein metabolic process	10	32.2581	0.00131205	INHBA, PLK3, PRMT2, PPP2R5B, ITGA5, HBEGF, CLIP3, SDC4, CYR61, ANXA2	23	2298	17152	3.24517	0.564418	0.0986703	1.93432
GOTERM_BP_5	GO:0051247~positive regulation of protein metabolic process	8	25.8065	0.00152383	INHBA, PLK3, ITGA5, HBEGF, CLIP3, SDC4, CYR61, ANXA2	23	1428	17152	4.17781	0.619139	0.101706	2.24325
GOTERM_BP_5	GO:0045937~positive regulation of phosphate metabolic process	7	22.5806	0.00168053	INHBA, ITGA5, HBEGF, CLIP3, SDC4, CYR61, ANXA2	23	1053	17152	4.95743	0.655159	0.100996	2.47126
GOTERM_BP_5	GO:0010562~positive regulation of phosphorus metabolic process	7	22.5806	0.00168053	INHBA, ITGA5, HBEGF, CLIP3, SDC4, CYR61, ANXA2	23	1053	17152	4.95743	0.655159	0.100996	2.47126
GOTERM_BP_5	GO:0035556~intracellular signal transduction	10	32.2581	0.00169092	INHBA, DIRAS1, PLK3, PRMT2, SIPA1L2, HBEGF, RAB1B, PDE3A, ELMO1, CYR61	23	2380	17152	3.13336	0.657422	0.092795	2.48635
GOTERM_BP_5	GO:0042981~regulation of apoptotic process	8	25.8065	0.00189244	INHBA, PLK3, PRMT2, ITGA5, PDE3A, CLIP3, ID3, CYR61	23	1482	17152	4.02558	0.698519	0.0950909	2.77879
GOTERM_BP_5	GO:0031401~positive regulation of protein modification process	7	22.5806	0.00193186	INHBA, ITGA5, HBEGF, CLIP3, SDC4, CYR61, ANXA2	23	1082	17152	4.82456	0.705963	0.0898609	2.83591
GOTERM_BP_5	GO:0043067~regulation of programmed cell death	8	25.8065	0.00201419	INHBA, PLK3, PRMT2, ITGA5, PDE3A, CLIP3, ID3, CYR61	23	1498	17152	3.98259	0.720923	0.0871301	2.95508
GOTERM_BP_5	GO:0051246~regulation of protein metabolic process	10	32.2581	0.0022898	INHBA, PLK3, PRMT2, PPP2R5B, ITGA5, HBEGF, CLIP3, SDC4, CYR61, ANXA2	23	2483	17152	3.00338	0.765689	0.0922084	3.35304
GOTERM_BP_5	GO:0002011~morphogenesis of an epithelial sheet	3	9.67742	0.00248555	ITGA5, HBEGF, CYR61	23	58	17152	38.5727	0.793058	0.0937655	3.63477
GOTERM_BP_5	GO:0071407~cellular response to organic cyclic compound	5	16.129	0.0039561	INHBA, SMAD9, PRMT2, PDE3A, ID3	23	520	17152	7.17057	0.918665	0.137223	5.72681
GOTERM_BP_5	GO:0043065~positive regulation of apoptotic process	5	16.129	0.00572187	INHBA, PRMT2, CLIP3, ID3, CYR61	23	577	17152	6.46221	0.973546	0.182739	8.18287
GOTERM_BP_5	GO:0043068~positive regulation of programmed cell death	5	16.129	0.00589835	INHBA, PRMT2, CLIP3, ID3, CYR61	23	582	17152	6.40669	0.976358	0.178883	8.42503
GOTERM_BP_5	GO:0006464~cellular protein modification process	11	35.4839	0.00670746	INHBA, SMAD9, PLK3, PRMT2, PPP2R5B, ITGA5, HBEGF, CLIP3, SDC4, CYR61, ANXA2	23	3474	17152	2.36129	0.985879	0.191849	9.52766
GOTERM_BP_5	GO:0036211~protein modification process	11	35.4839	0.00670746	INHBA, SMAD9, PLK3, PRMT2, PPP2R5B, ITGA5, HBEGF, CLIP3, SDC4, CYR61, ANXA2	23	3474	17152	2.36129	0.985879	0.191849	9.52766
GOTERM_BP_5	GO:0010942~positive regulation of cell death	5	16.129	0.00736092	INHBA, PRMT2, CLIP3, ID3, CYR61	23	620	17152	6.01403	0.99069	0.199645	10.4091
GOTERM_BP_5	GO:0010811~positive regulation of cell-substrate adhesion	3	9.67742	0.00865872	ITGA5, SDC4, CYR61	23	110	17152	20.3383	0.995933	0.221371	12.136
GOTERM_BP_5	GO:0045786~negative regulation of cell cycle	4	12.9032	0.0120688	INHBA, PLK3, PRMT2, PPP2R5B	23	379	17152	7.8706	0.999541	0.284071	16.5268
GOTERM_BP_5	GO:0000082~G1/S transition of mitotic cell cycle	3	9.67742	0.0150624	INHBA, PLK3, PRMT2	23	147	17152	15.2192	0.999933	0.329877	20.2118
GOTERM_BP_5	GO:0001525~angiogenesis	4	12.9032	0.0184101	ITGA5, HBEGF, CYR61, ANXA2	23	444	17152	6.71837	0.999992	0.375302	24.1527
GOTERM_BP_5	GO:0007167~enzyme linked receptor protein signaling pathway	5	16.129	0.0193724	INHBA, SMAD9, PPP2R5B, HBEGF, CYR61	23	824	17152	4.52512	0.999996	0.378905	25.2514
GOTERM_BP_5	GO:0048468~cell development	8	25.8065	0.020042	INHBA, PRMT2, PPP2R5B, STMN4, PDE3A, SDC4, FAM195B, ANXA2	23	2278	17152	2.61893	0.999997	0.377895	26.0072
GOTERM_BP_5	GO:0035313~wound healing, spreading of epidermal cells	2	6.45161	0.0215927	ITGA5, HBEGF	23	17	17152	87.734	0.999999	0.389512	27.7301
GOTERM_BP_5	GO:0010948~negative regulation of cell cycle process	3	9.67742	0.0270637	PLK3, PRMT2, PPP2R5B	23	201	17152	11.1304	1	0.450571	33.5145
GOTERM_BP_5	GO:0010564~regulation of cell cycle process	4	12.9032	0.0272546	PLK3, PRMT2, PPP2R5B, PDE3A	23	516	17152	5.78092	1	0.441809	33.7084
GOTERM_BP_5	GO:0009966~regulation of signal transduction	8	25.8065	0.0299784	INHBA, PRMT2, PPP2R5B, SIPA1L2, HBEGF, STARD10, CYR61, ANXA2	23	2468	17152	2.41731	1	0.462864	36.417
GOTERM_BP_5	GO:0002009~morphogenesis of an epithelium	4	12.9032	0.0303429	ITGA5, HBEGF, SDC4, CYR61	23	538	17152	5.54453	1	0.456385	36.7715
GOTERM_BP_5	GO:0071363~cellular response to growth factor stimulus	4	12.9032	0.0398469	SMAD9, PPP2R5B, PDE3A, CYR61	23	599	17152	4.97989	1	0.541585	45.39
GOTERM_BP_5	GO:0072358~cardiovascular system development	5	16.129	0.0437721	ITGA5, HBEGF, ID3, CYR61, ANXA2	23	1062	17152	3.51101	1	0.56539	48.6189
GOTERM_BP_5	GO:0072359~circulatory system development	5	16.129	0.0437721	ITGA5, HBEGF, ID3, CYR61, ANXA2	23	1062	17152	3.51101	1	0.56539	48.6189
GOTERM_BP_5	GO:0044267~cellular protein metabolic process	11	35.4839	0.0468926	INHBA, SMAD9, PLK3, PRMT2, PPP2R5B, ITGA5, HBEGF, CLIP3, SDC4, CYR61, ANXA2	23	4608	17152	1.78019	1	0.580468	51.0577
GOTERM_BP_5	GO:0001568~blood vessel development	4	12.9032	0.0471854	ITGA5, HBEGF, CYR61, ANXA2	23	641	17152	4.6536	1	0.572538	51.2809
GOTERM_BP_5	GO:0048598~embryonic morphogenesis	4	12.9032	0.0484705	INHBA, ITGA5, SDC4, CYR61	23	648	17152	4.60333	1	0.572589	52.2495
GOTERM_BP_5	GO:0001944~vasculature development	4	12.9032	0.0539811	ITGA5, HBEGF, CYR61, ANXA2	23	677	17152	4.40614	1	0.603227	56.2023
GOTERM_BP_5	GO:0035987~endodermal cell differentiation	2	6.45161	0.0549749	INHBA, ITGA5	23	44	17152	33.8972	1	0.600583	56.8818
GOTERM_BP_5	GO:0001822~kidney development	3	9.67742	0.0563059	SMAD9, ID3, SDC4	23	301	17152	7.43262	1	0.600327	57.7766
GOTERM_BP_5	GO:0044772~mitotic cell cycle phase transition	3	9.67742	0.0617028	INHBA, PLK3, PRMT2	23	317	17152	7.05747	1	0.625921	61.23
GOTERM_BP_5	GO:0007166~cell surface receptor signaling pathway	7	22.5806	0.0618771	INHBA, SMAD9, PRMT2, PPP2R5B, ITGA5, HBEGF, CYR61	23	2278	17152	2.29156	1	0.618131	61.337
GOTERM_BP_5	GO:1903018~regulation of glycoprotein metabolic process	2	6.45161	0.062244	HBEGF, RAB1B	23	50	17152	29.8296	1	0.611728	61.5613
GOTERM_BP_5	GO:0072001~renal system development	3	9.67742	0.0627342	SMAD9, ID3, SDC4	23	320	17152	6.9913	1	0.606262	61.8592
GOTERM_BP_5	GO:0016477~cell migration	5	16.129	0.0633715	ITGA5, HBEGF, SDC4, ELMO1, CYR61	23	1199	17152	3.10984	1	0.601849	62.2432
GOTERM_BP_5	GO:0001706~endoderm formation	2	6.45161	0.0670605	INHBA, ITGA5	23	54	17152	27.62	1	0.615268	64.3961
GOTERM_BP_5	GO:0030334~regulation of cell migration	4	12.9032	0.067399	ITGA5, HBEGF, SDC4, CYR61	23	742	17152	4.02016	1	0.609284	64.5878
GOTERM_BP_5	GO:1902807~negative regulation of cell cycle G1/S phase transition	2	6.45161	0.0694598	PLK3, PRMT2	23	56	17152	26.6335	1	0.613015	65.7344
GOTERM_BP_5	GO:0044770~cell cycle phase transition	3	9.67742	0.0733707	INHBA, PLK3, PRMT2	23	350	17152	6.39205	1	0.626337	67.8155
GOTERM_BP_5	GO:2000145~regulation of cell motility	4	12.9032	0.0763644	ITGA5, HBEGF, SDC4, CYR61	23	782	17152	3.81452	1	0.634205	69.3283
GOTERM_BP_5	GO:0031110~regulation of microtubule polymerization or depolymerization	2	6.45161	0.0778113	STMN4, CLIP3	23	63	17152	23.6743	1	0.634109	70.0354
GOTERM_BP_5	GO:0001655~urogenital system development	3	9.67742	0.0785249	SMAD9, ID3, SDC4	23	364	17152	6.1462	1	0.630464	70.3785
GOTERM_BP_5	GO:0009967~positive regulation of signal transduction	5	16.129	0.0855487	INHBA, PPP2R5B, HBEGF, STARD10, CYR61	23	1328	17152	2.80775	1	0.656343	73.5656
GOTERM_BP_5	GO:0045893~positive regulation of transcription, DNA-templated	5	16.129	0.0876029	INHBA, SMAD9, PRMT2, PPP2R5B, CYR61	23	1339	17152	2.78469	1	0.658597	74.4354
GOTERM_BP_5	GO:1902680~positive regulation of RNA biosynthetic process	5	16.129	0.0883561	INHBA, SMAD9, PRMT2, PPP2R5B, CYR61	23	1343	17152	2.77639	1	0.655154	74.7476
GOTERM_BP_5	GO:0006351~transcription, DNA-templated	8	25.8065	0.0903277	INHBA, SMAD9, PLK3, PRMT2, PPP2R5B, ID3, MXD4, CYR61	23	3129	17152	1.90665	1	0.657032	75.5481
GOTERM_BP_5	GO:0007044~cell-substrate junction assembly	2	6.45161	0.0919618	ITGA5, SDC4	23	75	17152	19.8864	1	0.657441	76.1934
GOTERM_BP_5	GO:0060395~SMAD protein signal transduction	2	6.45161	0.0943	INHBA, SMAD9	23	77	17152	19.3698	1	0.660737	77.0893
GOTERM_BP_5	GO:0030182~neuron differentiation	5	16.129	0.095283	INHBA, PPP2R5B, STMN4, ID3, SDC4	23	1379	17152	2.70391	1	0.658467	77.4565
GOTERM_BP_5	GO:0051254~positive regulation of RNA metabolic process	5	16.129	0.0988456	INHBA, SMAD9, PRMT2, PPP2R5B, CYR61	23	1397	17152	2.66907	1	0.666472	78.7417

## Sheet: Profile50
Category	Term	Count	%	PValue	Genes	List Total	Pop Hits	Pop Total	Fold Enrichment	Bonferroni	Benjamini	FDR
GOTERM_BP_5	GO:0032496~response to lipopolysaccharide	4	17.3913	0.00464901	THBD, CYP1A1, CNR1, STAT1	16	400	17152	10.72	0.918107	0.918107	6.55312
GOTERM_BP_5	GO:0051960~regulation of nervous system development	5	21.7391	0.00703092	PLK2, CNR1, CNTN1, THBS2, EPHA3	16	922	17152	5.81345	0.97738	0.849602	9.7535
GOTERM_BP_5	GO:0010975~regulation of neuron projection development	4	17.3913	0.00925499	PLK2, CNR1, CNTN1, EPHA3	16	513	17152	8.35867	0.993215	0.810688	12.6494
GOTERM_BP_5	GO:0007584~response to nutrient	3	13.0435	0.0105125	CYP1A1, CNR1, STAT1	16	180	17152	17.8667	0.99657	0.757989	14.2482
GOTERM_BP_5	GO:0051962~positive regulation of nervous system development	4	17.3913	0.0116931	CNR1, CNTN1, THBS2, EPHA3	16	559	17152	7.67084	0.998193	0.717263	15.7243
GOTERM_BP_5	GO:0006915~apoptotic process	6	26.087	0.0147312	ANXA6, PLK2, CNR1, STAT1, PHLDA3, SCG2	16	1779	17152	3.61551	0.999654	0.73506	19.4151
GOTERM_BP_5	GO:0007413~axonal fasciculation	2	8.69565	0.018216	CNR1, EPHA3	16	21	17152	102.095	0.999948	0.755933	23.4628
GOTERM_BP_5	GO:0009617~response to bacterium	4	17.3913	0.0191553	THBD, CYP1A1, CNR1, STAT1	16	672	17152	6.38095	0.999969	0.726998	24.521
GOTERM_BP_5	GO:0045664~regulation of neuron differentiation	4	17.3913	0.0198419	PLK2, CNR1, CNTN1, EPHA3	16	681	17152	6.29662	0.999979	0.69754	25.2859
GOTERM_BP_5	GO:0050999~regulation of nitric-oxide synthase activity	2	8.69565	0.026781	CNR1, NPR3	16	31	17152	69.1613	1	0.76724	32.6211
GOTERM_BP_5	GO:0010976~positive regulation of neuron projection development	3	13.0435	0.0278939	CNR1, CNTN1, EPHA3	16	302	17152	10.649	1	0.748693	33.7331
GOTERM_BP_5	GO:0008038~neuron recognition	2	8.69565	0.0284856	CNR1, EPHA3	16	33	17152	64.9697	1	0.72562	34.3174
GOTERM_BP_5	GO:0050767~regulation of neurogenesis	4	17.3913	0.0326174	PLK2, CNR1, CNTN1, EPHA3	16	824	17152	5.20388	1	0.745845	38.2655
GOTERM_BP_5	GO:0042981~regulation of apoptotic process	5	21.7391	0.0349928	PLK2, CNR1, STAT1, PHLDA3, SCG2	16	1482	17152	3.61673	1	0.744943	40.434
GOTERM_BP_5	GO:0032768~regulation of monooxygenase activity	2	8.69565	0.0361219	CNR1, NPR3	16	42	17152	51.0476	1	0.732089	41.4398
GOTERM_BP_5	GO:0043067~regulation of programmed cell death	5	21.7391	0.0362206	PLK2, CNR1, STAT1, PHLDA3, SCG2	16	1498	17152	3.5781	1	0.710099	41.5269
GOTERM_BP_5	GO:0010721~negative regulation of cell development	3	13.0435	0.0387157	PLK2, STAT1, EPHA3	16	361	17152	8.90859	1	0.71271	43.6905
GOTERM_BP_5	GO:0031175~neuron projection development	4	17.3913	0.0432859	PLK2, CNR1, CNTN1, EPHA3	16	921	17152	4.65581	1	0.732904	47.4614
GOTERM_BP_5	GO:0031346~positive regulation of cell projection organization	3	13.0435	0.0447495	CNR1, CNTN1, EPHA3	16	391	17152	8.22506	1	0.72581	48.6184
GOTERM_BP_5	GO:0045666~positive regulation of neuron differentiation	3	13.0435	0.0449565	CNR1, CNTN1, EPHA3	16	392	17152	8.20408	1	0.709181	48.7801
GOTERM_BP_5	GO:0001525~angiogenesis	3	13.0435	0.0562094	STAT1, THBS2, SCG2	16	444	17152	7.24324	1	0.77221	56.8909
GOTERM_BP_5	GO:0072359~circulatory system development	4	17.3913	0.0616241	STAT1, THBS2, SCG2, EPHA3	16	1062	17152	4.03766	1	0.788289	60.3518
GOTERM_BP_5	GO:0072358~cardiovascular system development	4	17.3913	0.0616241	STAT1, THBS2, SCG2, EPHA3	16	1062	17152	4.03766	1	0.788289	60.3518
GOTERM_BP_5	GO:0048666~neuron development	4	17.3913	0.065946	PLK2, CNR1, CNTN1, EPHA3	16	1092	17152	3.92674	1	0.796647	62.9266
GOTERM_BP_5	GO:0050769~positive regulation of neurogenesis	3	13.0435	0.0669172	CNR1, CNTN1, EPHA3	16	490	17152	6.56327	1	0.787693	63.4833
GOTERM_BP_5	GO:0016525~negative regulation of angiogenesis	2	8.69565	0.0718396	STAT1, THBS2	16	85	17152	25.2235	1	0.798376	66.1873
GOTERM_BP_5	GO:2000181~negative regulation of blood vessel morphogenesis	2	8.69565	0.0742848	STAT1, THBS2	16	88	17152	24.3636	1	0.796938	67.4601
GOTERM_BP_5	GO:0010648~negative regulation of cell communication	4	17.3913	0.0762686	PLK2, STAT1, PHLDA3, SCG2	16	1160	17152	3.69655	1	0.793584	68.4597
GOTERM_BP_5	GO:1901343~negative regulation of vasculature development	2	8.69565	0.0783468	STAT1, THBS2	16	93	17152	23.0538	1	0.790851	69.4763
GOTERM_BP_5	GO:0001936~regulation of endothelial cell proliferation	2	8.69565	0.0823922	STAT1, SCG2	16	98	17152	21.8776	1	0.796525	71.3681
GOTERM_BP_5	GO:0051591~response to cAMP	2	8.69565	0.0848115	THBD, STAT1	16	101	17152	21.2277	1	0.795337	72.4467
GOTERM_BP_5	GO:0043065~positive regulation of apoptotic process	3	13.0435	0.0888737	CNR1, STAT1, PHLDA3	16	577	17152	5.57366	1	0.800567	74.173
GOTERM_BP_5	GO:0097190~apoptotic signaling pathway	3	13.0435	0.090197	ANXA6, PHLDA3, SCG2	16	582	17152	5.52577	1	0.795315	74.7132
GOTERM_BP_5	GO:0043068~positive regulation of programmed cell death	3	13.0435	0.090197	CNR1, STAT1, PHLDA3	16	582	17152	5.52577	1	0.795315	74.7132
GOTERM_BP_5	GO:0010720~positive regulation of cell development	3	13.0435	0.0936662	CNR1, CNTN1, EPHA3	16	595	17152	5.40504	1	0.798181	76.08
