# Supplementary material for: Time series modeling of cell cycle exit identifies Brd4 dependent regulation of cerebellar neurogenesis
Source: Nat Commun. 2019 Jul 10;10:3028. doi: 10.1038/s41467-019-10799-5 (PMC6620341; doi:10.1038/s41467-019-10799-5)
Supplement: Supplementary file 10 — Source data graphs [file 41467_2019_10799_MOESM10_ESM.xlsx]

## Sheet: Graph fig 1A
	G1	S	G2
0h	88.5113	8.57308	2.91562
2h	75.7621	18.9805	5.25737
6h	89.2521	9.20515	1.54271
24h	91.615	7.3201	1.06493
0h	71.6465	23.8381	4.51541
2h	70.9446	23.8269	5.22856
6h	79.3552	16.3774	4.26741
24h	91.1386	8.14916	0.712266
0h	62.5827	22.2508	15.1665
2h	71.5972	22.0361	6.36666
6h	76.7378	18.1524	5.10978
1d	93.3872	5.6903	0.922471

## Sheet: Graph fig1B
	EdU
0h	28.5363	21.1832	25.0344
2h	19.5418	16.2514	20.0145
6h	12.9094	16.5624	16.1517
24h	1.69516	1.52991	1.56211

## Sheet: Graph fig 1C
	Cyclin B1
0h	1	1	1
2h	0.992843	1.20087	1.32087
6h	1.30413	1.26214	1.25194
24h	0.0690782	0.128056	0.126176
	Atoh1
0h	1	1	1
2h	1.45295	1.59202	1.28269
6h	1.76178	1.58842	1.59948
24h	0.420909	0.613034	0.601374
	Tuj1
0h	1	1	1
2h	1.089	1.15806	1.12357
6h	1.33866	1.0838	1.80669
24h	3.36826	2.94327	3.15577
	Gap43
0h	1	1	1
2h	1.28424	1.11467	1.11647
6h	2.13048	2.72346	2.39855
24h	5.4351	4.96282	4.50337

## Sheet: Graph fig 2A
	-3250/-2501			+1250/+2000
0h	1	1	1	3.518	3.31123	4.02666
2h	0.453228	0.655064	0.396073	0.419	0.218219	0.620565
6h	0.213427	0.158488	0.324749	0.396	0.232997	0.859308
24h	0.591273	0.930531	0.299864	0.276	0.598506	0.255194

## Sheet: Graph fig 2B
0h	2h	6h	24h
1	0.346594	0.00369177	0.0239672
1	0.339696	0.189378	0.1296
1	0.740353	0.185947	0.107973

## Sheet: Graphs fig 2E
WT	S484/488	S492/494
1	0.910795	0.481825
1	1.51398	0.543019
1	1.80304	0.0343022

## Sheet: Graphs fig 3B
DMSO	SR-1277
1	0.693178
1	0.604844
1	0.428895

## Sheet: Graphs fig 3C
	-3250/-2501			+1250/+2000
DMSO	1	1	1	2.44	2.7963	2.38813
I-BET 151	0.37412	0.644177	0.164197	0.608	0.739765	0.777675
SR-1277	1.02126	0.488364	1.25222	0.44	0.290296	0.899274

## Sheet: Graphs fig 3E
cre -	cre +
1	0.35168
1	0.494999
1	0.0762738

## Sheet: Graphs fig 4A
DMSO	100nM	500nM	1μM
32497	22745.7	4081.67	1367.67
21405	11935.7	1742	845
20350	7716	1188.33	561

[truncated: 14 more sheets: Graphs fig 4B, Graph fig 4D, Graph fig 4F, Graph fig 5B, Graph fig 5D, Graphs fig 6C, Graph suppl fig 1B, Graphs suppl fig 3B, Graph suppl fig 4A, Graph suppl fig 4B, Graph suppl file 5A, Graph suppl fig 5B, Graph suppl fig 6B, Graph suppl fig 6C]
